# Supplementary material for: National screening for Egyptian children aged 1 year up to 12 years at high risk of Autism and its determinants: a step for determining what ASD surveillance needs
Source: BMC Psychiatry. 2023 Jun 28;23:471. doi: 10.1186/s12888-023-04977-5 (PMC10304233; doi:10.1186/s12888-023-04977-5)
Supplement: Supplementary file 2 — Additional file 2: S Table-2. Raw data (XLSX) that are anonymous. [file 12888_2023_4977_MOESM2_ESM.xlsx]

## Sheet: 1-12 years
HH__ID	MemeberID_unique	Governorate	urban_rural_odds	location_broad	sex_	no of HH members	does the person has any kind of apparent disability	in school or not	Mother have any health problem during pregnancy	difficult labor	child born less than 7 months (preterm pregnancy)	baby’s weight less than 2.5 kg at birth	child suffer from jaundice after birth	child suffer from bluish discoloration after birth	child suffer from any convulsions	child kept in an incubator for more than two days	child suffer from meningitis	TRANSFER	Mother_Education	Mother_Disability_or_not	Mother_disability_type	No_Children_1_12years in HH	Twins	Twins_by_number	Mother_relation_to_HHHead	mother_work_status_broad	mother age at giving birth	Father_education	Father_relationship to HH head	mother age_at_ given birth_broad_category	father_disability_orNOT	Father_disability_type	Featured_ASD_ind	HDI	C1_ the child is beyond his/her mates in motor	C2_ the child is is beyond his/her mates in comprehension	C3_ the child is beyond his/her mates in speech	C4_ the child insists to play with the same thing the same way	C5_The child does not usually express joy when seeing parents	C6_ The child does not play with mates and do not socialize	C7_ the child is beyond mates in school (if he/she is in school)	Age_category_broad	Age_yrs_old	mother_age	mothr_age_broad_category	Two_age_group_1_6_12
1	13	Cairo	urban	urban governorate	female	3	No Disablity	#NULL!	no	no	no	no	no	no	no	no	no	The child is not transeferred for suspected delay	university	No Apaprent Disability	A	1			Wife of HH head	work (paid-unpaid-his own-employer)	26.8	university	HH Head	18 to less than 35	no apparent disability	A	0	High	0	0	0	0	0	0	0	3 to less than 6 years	5.5	32.25	18 to less than 35	less than 6 yrs
2	26	Cairo	urban	urban governorate	female	7	No Disablity	yes	no	no	no	no	no	no	no	no	no	The child is not transeferred for suspected delay	High School and technical	No Apaprent Disability	A	2			Wife of HH head	Does not work does not look for work	28.8	High School and technical	HH Head	18 to less than 35	no apparent disability	A	0	High	0	0	0	0	0	0	0	6-12 years old	11.5833	40.3333	40 +	6+yrs
2	27	Cairo	urban	urban governorate	female	7	No Disablity	#NULL!	yes	no	no	no	no	no	no	no	no	The child is not transeferred for suspected delay	High School and technical	No Apaprent Disability	A	2			Wife of HH head	Does not work does not look for work	39.2	High School and technical	HH Head	35 to less than 40	no apparent disability	A	0	High	0	0	0	0	0	0	0	less than 3 years old	1.16667	40.3333	40 +	less than 6 yrs
3	33	Cairo	urban	urban governorate	male	4	No Disablity	yes	no	no	no	no	no	no	no	no	no	The child is not transeferred for suspected delay	university	No Apaprent Disability	A	2			Wife of HH head	Does not work does not look for work	27.3	university	HH Head	18 to less than 35	no apparent disability	A	0	High	0	0	0	0	0	0	0	6-12 years old	8.75	36	35 to less than 40	6+yrs
3	34	Cairo	urban	urban governorate	male	4	No Disablity	#NULL!	no	no	no	no	no	no	no	no	no	The child is not transeferred for suspected delay	university	No Apaprent Disability	A	2			Wife of HH head	Does not work does not look for work	33	university	HH Head	18 to less than 35	no apparent disability	A	0	High	0	0	0	0	0	0	0	3 to less than 6 years	3	36	35 to less than 40	less than 6 yrs
4	44	Cairo	urban	urban governorate	male	5	No Disablity	yes	no	no	no	no	no	no	no	no	no	The child is not transeferred for suspected delay	university	No Apaprent Disability	A	2			Wife of HH head	work (paid-unpaid-his own-employer)	35.5	High School and technical	HH Head	35 to less than 40	no apparent disability	A	0	High	0	0	0	0	0	0	0	6-12 years old	11.5	47	40 +	6+yrs
4	45	Cairo	urban	urban governorate	male	5	No Disablity	#NULL!	no	no	no	no	no	no	no	no	no	The child is not transeferred for suspected delay	university	No Apaprent Disability	A	2			Wife of HH head	work (paid-unpaid-his own-employer)	43	High School and technical	HH Head	40 +	no apparent disability	A	0	High	0	0	0	0	0	0	0	3 to less than 6 years	4	47	40 +	less than 6 yrs
5	53	Cairo	urban	urban governorate	female	4	No Disablity	yes	no	no	no	no	no	no	no	no	no	The child is not transeferred for suspected delay	university	No Apaprent Disability	A	2			Wife of HH head	Does not work does not look for work	25.8	university	HH Head	18 to less than 35	no apparent disability	A	0	High	0	0	0	0	0	0	0	6-12 years old	6.66667	32.4167	18 to less than 35	6+yrs
5	54	Cairo	urban	urban governorate	female	4	No Disablity	#NULL!	no	no	no	no	no	no	no	yes	no	The child is not transeferred for suspected delay	university	No Apaprent Disability	A	2			Wife of HH head	Does not work does not look for work	29.5	university	HH Head	18 to less than 35	no apparent disability	A	0	High	0	0	0	0	0	0	0	less than 3 years old	2.91667	32.4167	18 to less than 35	less than 6 yrs
6	63	Cairo	urban	urban governorate	male	3	No Disablity	#NULL!	no	no	no	no	yes	no	no	no	no	The child is not transeferred for suspected delay	High School and technical	No Apaprent Disability	A	1			Wife of HH head	Does not work does not look for work	17.4	Above intermediate	HH Head	15 to less than 18	no apparent disability	A	0	High	0	0	0	0	0	0	0	3 to less than 6 years	3.41667	20.8333	18 to less than 35	less than 6 yrs
7	73	Cairo	urban	urban governorate	male	3	No Disablity	#NULL!	no	no	no	no	no	no	no	no	no	The child is not transeferred for suspected delay	university	No Apaprent Disability	A	1			Wife of HH head	Does not work does not look for work	28.8	university	HH Head	18 to less than 35	no apparent disability	A	0	High	0	0	0	0	0	0	0	less than 3 years old	2.75	31.5	18 to less than 35	less than 6 yrs
8	83	Cairo	urban	urban governorate	female	5	No Disablity	yes	no	no	no	no	yes	no	no	no	no	The child is not transeferred for suspected delay	university	No Apaprent Disability	A	3			Wife of HH head	work (paid-unpaid-his own-employer)	28.2	university	HH Head	18 to less than 35	no apparent disability	A	0	High	0	0	0	0	0	0	0	6-12 years old	11.0833	39.25	35 to less than 40	6+yrs
8	84	Cairo	urban	urban governorate	female	5	No Disablity	yes	no	no	no	no	no	no	no	no	no	The child is not transeferred for suspected delay	university	No Apaprent Disability	A	3			Wife of HH head	work (paid-unpaid-his own-employer)	29.4	university	HH Head	18 to less than 35	no apparent disability	A	0	High	0	0	0	0	0	0	0	6-12 years old	9.83333	39.25	35 to less than 40	6+yrs
8	85	Cairo	urban	urban governorate	male	5	No Disablity	#NULL!	no	no	no	no	no	no	no	no	no	The child is not transeferred for suspected delay	university	No Apaprent Disability	A	3			Wife of HH head	work (paid-unpaid-his own-employer)	35	university	HH Head	35 to less than 40	no apparent disability	A	0	High	0	0	0	0	0	0	0	3 to less than 6 years	4.25	39.25	35 to less than 40	less than 6 yrs
9	93	Cairo	urban	urban governorate	male	4	No Disablity	#NULL!	no	no	no	no	no	no	no	no	no	The child is not transeferred for suspected delay	university	No Apaprent Disability	A	2			Wife of HH head	Does not work does not look for work	35.9	university	HH Head	35 to less than 40	no apparent disability	A	0	High	0	0	0	0	0	0	0	3 to less than 6 years	3.08333	39	35 to less than 40	less than 6 yrs
9	94	Cairo	urban	urban governorate	male	4	No Disablity	#NULL!	no	no	no	no	no	no	no	no	no	The child is not transeferred for suspected delay	university	No Apaprent Disability	A	2			Wife of HH head	Does not work does not look for work	37.1	university	HH Head	35 to less than 40	no apparent disability	A	0	High	0	0	0	0	0	0	0	less than 3 years old	1.91667	39	35 to less than 40	less than 6 yrs
10	104	Cairo	urban	urban governorate	female	5	No Disablity	yes	no	no	no	no	yes	no	no	no	no	The child is not transeferred for suspected delay	university	No Apaprent Disability	A	2			Wife of HH head	work (paid-unpaid-his own-employer)	26.5	university	HH Head	18 to less than 35	no apparent disability	A	0	High	0	0	0	0	0	0	0	6-12 years old	10.1667	36.6667	35 to less than 40	6+yrs
10	105	Cairo	urban	urban governorate	male	5	No Disablity	yes	no	no	no	no	yes	no	no	no	no	The child is not transeferred for suspected delay	university	No Apaprent Disability	A	2			Wife of HH head	work (paid-unpaid-his own-employer)	29.1	university	HH Head	18 to less than 35	no apparent disability	A	0	High	0	0	0	0	0	0	0	6-12 years old	7.58333	36.6667	35 to less than 40	6+yrs
11	113	Cairo	urban	urban governorate	male	4	No Disablity	yes	no	no	no	no	yes	no	no	no	no	The child is not transeferred for suspected delay	university	No Apaprent Disability	A	2			Wife of HH head	Does not work does not look for work	23.3	university	HH Head	18 to less than 35	no apparent disability	A	0	High	0	0	0	0	0	0	0	6-12 years old	7.58333	30.8333	18 to less than 35	6+yrs
11	114	Cairo	urban	urban governorate	male	4	No Disablity	#NULL!	no	no	no	no	yes	no	no	no	no	The child is not transeferred for suspected delay	university	No Apaprent Disability	A	2			Wife of HH head	Does not work does not look for work	25.3	university	HH Head	18 to less than 35	no apparent disability	A	0	High	0	0	0	0	0	0	0	3 to less than 6 years	5.5	30.8333	18 to less than 35	less than 6 yrs
12	124	Cairo	urban	urban governorate	male	5	No Disablity	yes	no	no	no	no	no	no	no	no	no	The child is not transeferred for suspected delay	university	No Apaprent Disability	A	2			Wife of HH head	Does not work does not look for work	16.9	High School and technical	HH Head	15 to less than 18	no apparent disability	A	0	High	0	0	0	0	0	0	0	6-12 years old	11.0833	28	18 to less than 35	6+yrs
12	125	Cairo	urban	urban governorate	male	5	No Disablity	yes	no	no	no	no	no	no	no	no	no	The child is not transeferred for suspected delay	university	No Apaprent Disability	A	2			Wife of HH head	Does not work does not look for work	19.5	High School and technical	HH Head	18 to less than 35	no apparent disability	A	0	High	0	0	0	0	0	0	0	6-12 years old	8.5	28	18 to less than 35	6+yrs
13	133	Cairo	urban	urban governorate	female	5	No Disablity	yes	no	no	no	no	no	no	no	no	no	The child is not transeferred for suspected delay	university	No Apaprent Disability	A	3			Wife of HH head	work (paid-unpaid-his own-employer)	28.7	university	HH Head	18 to less than 35	no apparent disability	A	0	High	0	0	0	0	0	0	0	6-12 years old	11.3333	40	40 +	6+yrs
13	134	Cairo	urban	urban governorate	female	5	No Disablity	yes	no	no	no	no	no	no	no	no	no	The child is not transeferred for suspected delay	university	No Apaprent Disability	A	3			Wife of HH head	work (paid-unpaid-his own-employer)	30.3	university	HH Head	18 to less than 35	no apparent disability	A	0	High	0	0	0	0	0	0	0	6-12 years old	9.75	40	40 +	6+yrs
13	135	Cairo	urban	urban governorate	female	5	No Disablity	#NULL!	no	no	no	no	no	no	no	no	no	The child is not transeferred for suspected delay	university	No Apaprent Disability	A	3			Wife of HH head	work (paid-unpaid-his own-employer)	35.6	university	HH Head	35 to less than 40	no apparent disability	A	0	High	0	0	0	0	0	0	0	3 to less than 6 years	4.41667	40	40 +	less than 6 yrs
14	143	Cairo	urban	urban governorate	female	4	No Disablity	#NULL!	no	no	no	no	no	no	no	no	no	The child is not transeferred for suspected delay	university	No Apaprent Disability	A	2			Wife of HH head	Does not work does not look for work	26.6	university	HH Head	18 to less than 35	no apparent disability	A	0	High	0	0	0	0	0	0	0	3 to less than 6 years	5.16667	31.75	18 to less than 35	less than 6 yrs
14	144	Cairo	urban	urban governorate	female	4	No Disablity	#NULL!	no	no	no	no	no	no	no	no	no	The child is not transeferred for suspected delay	university	No Apaprent Disability	A	2			Wife of HH head	Does not work does not look for work	29.4	university	HH Head	18 to less than 35	no apparent disability	A	0	High	0	0	0	0	0	0	0	less than 3 years old	2.33333	31.75	18 to less than 35	less than 6 yrs
15	153	Cairo	urban	urban governorate	male	4	No Disablity	#NULL!	no	no	no	no	no	no	no	no	no	The child is not transeferred for suspected delay	university	No Apaprent Disability	A	2			Wife of HH head	Does not work does not look for work	24.2	university	HH Head	18 to less than 35	no apparent disability	A	0	High	0	0	0	0	0	0	0	3 to less than 6 years	4.16667	28.3333	18 to less than 35	less than 6 yrs
15	154	Cairo	urban	urban governorate	male	4	No Disablity	#NULL!	no	no	no	no	no	no	no	no	no	The child is not transeferred for suspected delay	university	No Apaprent Disability	A	2			Wife of HH head	Does not work does not look for work	26.3	university	HH Head	18 to less than 35	no apparent disability	A	0	High	0	0	0	0	0	0	0	less than 3 years old	2	28.3333	18 to less than 35	less than 6 yrs
16	165	Cairo	urban	urban governorate	male	5	No Disablity	#NULL!	no	no	no	no	yes	no	no	no	no	The child is not transeferred for suspected delay	university	No Apaprent Disability	A	1			Wife of HH head	work (paid-unpaid-his own-employer)	36.4	university	HH Head	35 to less than 40	no apparent disability	A	0	High	0	0	0	0	0	0	0	3 to less than 6 years	5	41.4167	40 +	less than 6 yrs
17	173	Cairo	urban	urban governorate	female	4	No Disablity	yes	no	no	no	no	yes	no	no	no	no	The child is not transeferred for suspected delay	university	No Apaprent Disability	A	2			Wife of HH head	work (paid-unpaid-his own-employer)	28.5	post grduate	HH Head	18 to less than 35	no apparent disability	A	0	High	0	0	0	0	0	0	0	6-12 years old	7.33333	35.8333	35 to less than 40	6+yrs
17	174	Cairo	urban	urban governorate	male	4	No Disablity	#NULL!	no	no	no	no	yes	no	no	no	no	The child is not transeferred for suspected delay	university	No Apaprent Disability	A	2			Wife of HH head	work (paid-unpaid-his own-employer)	30.6	post grduate	HH Head	18 to less than 35	no apparent disability	A	0	High	0	0	0	0	0	0	0	3 to less than 6 years	5.25	35.8333	35 to less than 40	less than 6 yrs
18	184	Cairo	urban	urban governorate	female	4	No Disablity	yes	yes	no	no	no	no	no	no	no	no	The child is not transeferred for suspected delay	university	No Apaprent Disability	A	1			Wife of HH head	Does not work does not look for work	31.2	university	HH Head	18 to less than 35	no apparent disability	A	0	High	0	0	0	0	0	0	0	6-12 years old	7.83333	39	35 to less than 40	6+yrs
19	193	Cairo	urban	urban governorate	female	5	No Disablity	yes	no	no	no	no	yes	no	no	no	no	The child is not transeferred for suspected delay	university	No Apaprent Disability	A	3			Wife of HH head	Does not work does not look for work	30.2	university	HH Head	18 to less than 35	no apparent disability	A	0	High	0	0	0	0	0	0	0	6-12 years old	6.66667	36.8333	35 to less than 40	6+yrs
19	194	Cairo	urban	urban governorate	female	5	No Disablity	#NULL!	no	no	no	no	no	no	no	no	no	The child is not transeferred for suspected delay	university	No Apaprent Disability	A	3			Wife of HH head	Does not work does not look for work	33	university	HH Head	18 to less than 35	no apparent disability	A	0	High	0	0	0	0	0	0	0	3 to less than 6 years	3.83333	36.8333	35 to less than 40	less than 6 yrs
19	195	Cairo	urban	urban governorate	male	5	No Disablity	#NULL!	no	no	no	no	no	no	no	no	no	The child is not transeferred for suspected delay	university	No Apaprent Disability	A	3			Wife of HH head	Does not work does not look for work	34.7	university	HH Head	18 to less than 35	no apparent disability	A	0	High	0	0	0	0	0	0	0	less than 3 years old	2.16667	36.8333	35 to less than 40	less than 6 yrs
20	205	Cairo	urban	urban governorate	male	5	No Disablity	yes	no	no	no	no	no	no	no	yes	no	The child is not transeferred for suspected delay	university	No Apaprent Disability	A	1			Wife of HH head	Does not work does not look for work	37.4	university	HH Head	35 to less than 40	no apparent disability	A	0	High	0	0	0	0	0	0	0	6-12 years old	7.41667	44.8333	40 +	6+yrs
21	213	Cairo	urban	urban governorate	female	6	No Disablity	yes	no	no	no	no	no	no	no	no	no	The child is not transeferred for suspected delay	university	No Apaprent Disability	A	3			Wife of HH head	work (paid-unpaid-his own-employer)	26.8	university	HH Head	18 to less than 35	no apparent disability	A	0	High	0	0	0	0	0	0	0	6-12 years old	10.4167	37.1667	35 to less than 40	6+yrs
21	214	Cairo	urban	urban governorate	female	6	No Disablity	yes	no	no	no	no	yes	no	no	yes	no	The child is not transeferred for suspected delay	university	No Apaprent Disability	A	3			Wife of HH head	work (paid-unpaid-his own-employer)	29.8	university	HH Head	18 to less than 35	no apparent disability	A	0	High	0	0	0	0	0	0	0	6-12 years old	7.41667	37.1667	35 to less than 40	6+yrs
21	215	Cairo	urban	urban governorate	female	6	No Disablity	#NULL!	no	no	no	no	yes	no	no	yes	no	The child is not transeferred for suspected delay	university	No Apaprent Disability	A	3			Wife of HH head	work (paid-unpaid-his own-employer)	34.8	university	HH Head	18 to less than 35	no apparent disability	A	0	High	0	0	0	0	0	0	0	less than 3 years old	2.41667	37.1667	35 to less than 40	less than 6 yrs
22	223	Cairo	urban	urban governorate	male	5	No Disablity	yes	no	no	no	no	no	no	no	no	no	The child is not transeferred for suspected delay	university	No Apaprent Disability	A	3			Wife of HH head	Does not work does not look for work	23.1	university	HH Head	18 to less than 35	no apparent disability	A	0	High	0	0	0	0	0	0	0	6-12 years old	7.58333	30.6667	18 to less than 35	6+yrs
22	224	Cairo	urban	urban governorate	female	5	No Disablity	yes	no	no	no	no	no	no	no	no	no	The child is not transeferred for suspected delay	university	No Apaprent Disability	A	3			Wife of HH head	Does not work does not look for work	24.3	university	HH Head	18 to less than 35	no apparent disability	A	0	High	0	0	0	0	0	0	0	6-12 years old	6.33333	30.6667	18 to less than 35	6+yrs
22	225	Cairo	urban	urban governorate	male	5	No Disablity	#NULL!	no	no	no	no	no	no	no	no	no	The child is not transeferred for suspected delay	university	No Apaprent Disability	A	3			Wife of HH head	Does not work does not look for work	27.4	university	HH Head	18 to less than 35	no apparent disability	A	0	High	0	0	0	0	0	0	0	3 to less than 6 years	3.25	30.6667	18 to less than 35	less than 6 yrs
23	235	Cairo	urban	urban governorate	male	7	No Disablity	yes	no	no	no	no	no	no	no	no	no	The child is not transeferred for suspected delay	High School and technical	No Apaprent Disability	A	3			Wife of HH head	Does not work does not look for work	24.2	Prep	HH Head	18 to less than 35	no apparent disability	A	0	High	0	0	0	0	0	0	0	6-12 years old	11.75	35.9167	35 to less than 40	6+yrs
23	236	Cairo	urban	urban governorate	female	7	No Disablity	#NULL!	no	no	no	no	yes	no	no	no	no	The child is not transeferred for suspected delay	High School and technical	No Apaprent Disability	A	3			Wife of HH head	Does not work does not look for work	31.7	Prep	HH Head	18 to less than 35	no apparent disability	A	0	High	0	0	0	0	0	0	0	3 to less than 6 years	4.25	35.9167	35 to less than 40	less than 6 yrs
23	237	Cairo	urban	urban governorate	female	7	No Disablity	#NULL!	no	no	no	no	no	no	no	yes	no	The child is not transeferred for suspected delay	High School and technical	No Apaprent Disability	A	3			Wife of HH head	Does not work does not look for work	34.8	Prep	HH Head	18 to less than 35	no apparent disability	A	0	High	0	0	0	0	0	0	0	less than 3 years old	1.08333	35.9167	35 to less than 40	less than 6 yrs
24	243	Cairo	urban	urban governorate	female	7	No Disablity	yes	no	no	no	no	no	no	no	no	no	The child is not transeferred for suspected delay	university	No Apaprent Disability	A	3			Wife of HH head	Does not work does not look for work	26.8	Prep	HH Head	18 to less than 35	no apparent disability	A	0	High	0	0	0	0	0	0	0	6-12 years old	8.83333	35.5833	35 to less than 40	6+yrs
24	244	Cairo	urban	urban governorate	female	7	No Disablity	yes	no	no	no	no	no	no	no	no	no	The child is not transeferred for suspected delay	university	No Apaprent Disability	A	3			Wife of HH head	Does not work does not look for work	29.5	Prep	HH Head	18 to less than 35	no apparent disability	A	0	High	0	0	0	0	0	0	0	6-12 years old	6.08333	35.5833	35 to less than 40	6+yrs
24	245	Cairo	urban	urban governorate	female	7	No Disablity	#NULL!	no	no	no	no	no	no	no	no	no	The child is not transeferred for suspected delay	university	No Apaprent Disability	A	3			Wife of HH head	Does not work does not look for work	33.8	Prep	HH Head	18 to less than 35	no apparent disability	A	0	High	0	0	0	0	0	0	0	less than 3 years old	1.83333	35.5833	35 to less than 40	less than 6 yrs
25	253	Cairo	urban	urban governorate	female	6	No Disablity	yes	no	no	no	no	no	no	no	no	no	The child is not transeferred for suspected delay	High School and technical	No Apaprent Disability	A	3			Wife of HH head	Does not work does not look for work	19.9	university	HH Head	18 to less than 35	no apparent disability	A	0	High	0	0	0	0	0	0	0	6-12 years old	7.66667	27.5833	18 to less than 35	6+yrs
25	254	Cairo	urban	urban governorate	male	6	No Disablity	#NULL!	no	no	no	no	no	no	no	yes	no	The child is transferred for suspected delay	High School and technical	No Apaprent Disability	A	3			Wife of HH head	Does not work does not look for work	24	university	HH Head	18 to less than 35	no apparent disability	A	0	High	0	0	1	0	0	0	0	3 to less than 6 years	3.58333	27.5833	18 to less than 35	less than 6 yrs
25	255	Cairo	urban	urban governorate	male	6	No Disablity	#NULL!	no	no	no	no	no	no	no	no	no	The child is not transeferred for suspected delay	High School and technical	No Apaprent Disability	A	3			Wife of HH head	Does not work does not look for work	25.7	university	HH Head	18 to less than 35	no apparent disability	A	0	High	0	0	0	0	0	0	0	less than 3 years old	1.91667	27.5833	18 to less than 35	less than 6 yrs
26	263	Cairo	urban	urban governorate	male	4	No Disablity	yes	no	no	no	no	no	no	no	no	no	The child is not transeferred for suspected delay	university	No Apaprent Disability	A	2			Wife of HH head	Does not work does not look for work	16	university	HH Head	15 to less than 18	no apparent disability	A	0	High	0	0	0	0	0	0	0	6-12 years old	6	22	18 to less than 35	6+yrs
26	264	Cairo	urban	urban governorate	female	4	No Disablity	#NULL!	no	no	no	no	no	no	no	no	no	The child is not transeferred for suspected delay	university	No Apaprent Disability	A	2			Wife of HH head	Does not work does not look for work	20.1	university	HH Head	18 to less than 35	no apparent disability	A	0	High	0	0	0	0	0	0	0	less than 3 years old	1.91667	22	18 to less than 35	less than 6 yrs
27	276	Cairo	urban	urban governorate	male	6	No Disablity	yes	no	no	no	no	no	no	no	yes	no	The child is not transeferred for suspected delay	Illeterate	No Apaprent Disability	A	1			Wife of HH head	Does not work does not look for work	35.2	Read and write	HH Head	35 to less than 40	no apparent disability	A	0	High	0	0	0	0	0	0	0	6-12 years old	10.8333	46	40 +	6+yrs
28	283	Cairo	urban	urban governorate	male	5	No Disablity	#NULL!	no	no	no	no	yes	no	no	no	no	The child is not transeferred for suspected delay	High School and technical	No Apaprent Disability	A	2			Wife of HH head	Does not work does not look for work	28.8	university	HH Head	18 to less than 35	no apparent disability	A	0	High	0	0	0	0	0	0	0	3 to less than 6 years	5.41667	34.25	18 to less than 35	less than 6 yrs
28	284	Cairo	urban	urban governorate	male	5	No Disablity	#NULL!	no	no	no	no	no	no	no	no	no	The child is not transeferred for suspected delay	High School and technical	No Apaprent Disability	A	2			Wife of HH head	Does not work does not look for work	31.3	university	HH Head	18 to less than 35	no apparent disability	A	0	High	0	0	0	0	0	0	0	less than 3 years old	2.91667	34.25	18 to less than 35	less than 6 yrs
29	294	Cairo	urban	urban governorate	female	5	No Disablity	yes	no	no	no	no	no	no	no	no	no	The child is not transeferred for suspected delay	university	No Apaprent Disability	A	2			Wife of HH head	Does not work does not look for work	26.5	university	HH Head	18 to less than 35	no apparent disability	A	0	High	0	0	0	0	0	0	0	6-12 years old	11.5	38	35 to less than 40	6+yrs
29	295	Cairo	urban	urban governorate	male	5	No Disablity	#NULL!	no	no	no	no	no	no	no	no	no	The child is not transeferred for suspected delay	university	No Apaprent Disability	A	2			Wife of HH head	Does not work does not look for work	33.4	university	HH Head	18 to less than 35	no apparent disability	A	0	High	0	0	0	0	0	0	0	3 to less than 6 years	4.58333	38	35 to less than 40	less than 6 yrs
30	303	Cairo	urban	urban governorate	female	6	No Disablity	yes	no	no	no	no	no	no	no	no	no	The child is not transeferred for suspected delay	High School and technical	No Apaprent Disability	A	4			Wife of HH head	Does not work does not look for work	21.3	High School and technical	HH Head	18 to less than 35	no apparent disability	A	0	High	0	0	0	0	0	0	0	6-12 years old	10.25	31.5833	18 to less than 35	6+yrs
30	304	Cairo	urban	urban governorate	male	6	No Disablity	yes	no	no	no	no	no	no	no	no	no	The child is not transeferred for suspected delay	High School and technical	No Apaprent Disability	A	4			Wife of HH head	Does not work does not look for work	23.8	High School and technical	HH Head	18 to less than 35	no apparent disability	A	0	High	0	0	0	0	0	0	0	6-12 years old	7.75	31.5833	18 to less than 35	6+yrs
30	305	Cairo	urban	urban governorate	female	6	No Disablity	#NULL!	no	no	no	no	no	no	no	no	no	The child is transferred for suspected delay	High School and technical	No Apaprent Disability	A	4			Wife of HH head	Does not work does not look for work	26.8	High School and technical	HH Head	18 to less than 35	no apparent disability	A	0	High	0	0	1	0	0	0	0	3 to less than 6 years	4.83333	31.5833	18 to less than 35	less than 6 yrs
30	306	Cairo	urban	urban governorate	female	6	No Disablity	#NULL!	yes	no	no	no	no	no	no	yes	no	The child is not transeferred for suspected delay	High School and technical	No Apaprent Disability	A	4			Wife of HH head	Does not work does not look for work	30.5	High School and technical	HH Head	18 to less than 35	no apparent disability	A	0	High	0	0	0	0	0	0	0	less than 3 years old	1.08333	31.5833	18 to less than 35	less than 6 yrs
31	316	Cairo	urban	urban governorate	male	7	No Disablity	yes	no	no	no	no	yes	no	no	no	no	The child is not transeferred for suspected delay	university	No Apaprent Disability	A	2			Wife of HH head	Does not work does not look for work	32.5	High School and technical	HH Head	18 to less than 35	no apparent disability	A	0	High	0	0	0	0	0	0	0	6-12 years old	10.25	42.75	40 +	6+yrs
31	317	Cairo	urban	urban governorate	female	7	No Disablity	yes	no	no	no	no	yes	no	no	no	no	The child is not transeferred for suspected delay	university	No Apaprent Disability	A	2			Wife of HH head	Does not work does not look for work	35.4	High School and technical	HH Head	35 to less than 40	no apparent disability	A	0	High	0	0	0	0	0	0	0	6-12 years old	7.33333	42.75	40 +	6+yrs
32	325	Cairo	urban	urban governorate	male	6	No Disablity	yes	no	no	no	no	yes	no	no	yes	no	The child is not transeferred for suspected delay	Above intermediate	No Apaprent Disability	A	2			Wife of HH head	Does not work does not look for work	25.2	Prep	HH Head	18 to less than 35	no apparent disability	A	0	High	0	0	0	0	0	0	0	6-12 years old	10.5833	35.75	35 to less than 40	6+yrs
32	326	Cairo	urban	urban governorate	male	6	No Disablity	#NULL!	no	no	no	no	yes	no	no	yes	no	The child is not transeferred for suspected delay	Above intermediate	No Apaprent Disability	A	2			Wife of HH head	Does not work does not look for work	33.8	Prep	HH Head	18 to less than 35	no apparent disability	A	0	High	0	0	0	0	0	0	0	less than 3 years old	1.91667	35.75	35 to less than 40	less than 6 yrs
33	333	Cairo	urban	urban governorate	male	4	Disable	yes	yes	no	no	no	yes	no	no	no	no	The child is not transeferred for suspected delay	university	No Apaprent Disability	A	2			Wife of HH head	Does not work does not look for work	22	university	HH Head	18 to less than 35	no apparent disability	A	0	High	0	0	0	0	0	0	0	6-12 years old	6.16667	28.1667	18 to less than 35	6+yrs
33	334	Cairo	urban	urban governorate	female	4	Disable	#NULL!	yes	no	no	no	yes	no	no	yes	no	The child is not transeferred for suspected delay	university	No Apaprent Disability	A	2			Wife of HH head	Does not work does not look for work	24.3	university	HH Head	18 to less than 35	no apparent disability	A	0	High	0	0	0	0	0	0	0	3 to less than 6 years	3.83333	28.1667	18 to less than 35	less than 6 yrs
34	343	Cairo	urban	urban governorate	male	4	No Disablity	#NULL!	no	no	no	no	no	no	no	no	no	The child is not transeferred for suspected delay	Prep	No Apaprent Disability	A	1			Wife of HH head	Does not work does not look for work	16.8	High School and technical	HH Head	15 to less than 18	no apparent disability	A	0	High	0	0	0	0	0	0	0	less than 3 years old	2.16667	19	18 to less than 35	less than 6 yrs
35	354	Cairo	urban	urban governorate	male	4	Disable	yes	no	no	no	no	no	no	no	no	no	The child is transferred for suspected delay	High School and technical	No Apaprent Disability	A	1			Wife of HH head	Does not work does not look for work	27	Prep	HH Head	18 to less than 35	no apparent disability	A	0	High	0	1	1	0	0	0	1	6-12 years old	8.5	35.5	35 to less than 40	6+yrs
36	363	Cairo	urban	urban governorate	male	4	No Disablity	yes	no	no	no	no	no	no	no	no	no	The child is not transeferred for suspected delay	Above intermediate	No Apaprent Disability	A	2			Wife of HH head	Does not work does not look for work	23.3	Above intermediate	HH Head	18 to less than 35	no apparent disability	A	0	High	0	0	0	0	0	0	0	6-12 years old	7.16667	30.5	18 to less than 35	6+yrs
36	364	Cairo	urban	urban governorate	female	4	No Disablity	yes	no	no	no	no	no	no	no	no	no	The child is not transeferred for suspected delay	Above intermediate	No Apaprent Disability	A	2			Wife of HH head	Does not work does not look for work	24.4	Above intermediate	HH Head	18 to less than 35	no apparent disability	A	0	High	0	0	0	0	0	0	0	6-12 years old	6.08333	30.5	18 to less than 35	6+yrs
37	375	Cairo	urban	urban governorate	male	7	No Disablity	yes	no	no	no	no	no	no	no	no	no	The child is not transeferred for suspected delay	Read and write	No Apaprent Disability	A	3			Wife of HH head	Does not work does not look for work	18.5	High School and technical	HH Head	18 to less than 35	no apparent disability	A	0	High	0	0	0	0	0	0	0	6-12 years old	9.5	28	18 to less than 35	6+yrs
37	376	Cairo	urban	urban governorate	male	7	No Disablity	#NULL!	no	no	no	no	no	no	no	no	no	The child is not transeferred for suspected delay	Read and write	No Apaprent Disability	A	3			Wife of HH head	Does not work does not look for work	25.8	High School and technical	HH Head	18 to less than 35	no apparent disability	A	0	High	0	0	0	0	0	0	0	less than 3 years old	2.25	28	18 to less than 35	less than 6 yrs
37	377	Cairo	urban	urban governorate	female	7	No Disablity	#NULL!	no	no	no	yes	yes	no	no	no	no	The child is transferred for suspected delay	Read and write	No Apaprent Disability	A	3			Wife of HH head	Does not work does not look for work	26.8	High School and technical	HH Head	18 to less than 35	no apparent disability	A	0	High	1	0	0	0	0	0	0	less than 3 years old	1.25	28	18 to less than 35	less than 6 yrs
38	383	Cairo	urban	urban governorate	male	4	No Disablity	yes	no	no	no	no	yes	no	no	no	no	The child is not transeferred for suspected delay	university	No Apaprent Disability	A	2			Wife of HH head	Does not work does not look for work	25.3	university	HH Head	18 to less than 35	no apparent disability	A	0	High	0	0	0	0	0	0	0	6-12 years old	7.66667	32.9167	18 to less than 35	6+yrs
38	384	Cairo	urban	urban governorate	male	4	Disable	#NULL!	no	no	no	no	yes	no	no	yes	no	The child is not transeferred for suspected delay	university	No Apaprent Disability	A	2			Wife of HH head	Does not work does not look for work	28.3	university	HH Head	18 to less than 35	no apparent disability	A	0	High	0	0	0	0	0	0	0	3 to less than 6 years	4.66667	32.9167	18 to less than 35	less than 6 yrs
39	393	Cairo	urban	urban governorate	male	5	No Disablity	#NULL!	no	no	no	no	no	no	no	no	no	The child is not transeferred for suspected delay	university	No Apaprent Disability	A	2			Wife of HH head	Does not work does not look for work	22	university	HH Head	18 to less than 35	no apparent disability	A	0	High	0	0	0	0	0	0	0	3 to less than 6 years	3	25	18 to less than 35	less than 6 yrs
39	394	Cairo	urban	urban governorate	female	5	No Disablity	#NULL!	no	no	no	no	no	no	no	yes	no	The child is not transeferred for suspected delay	university	No Apaprent Disability	A	2			Wife of HH head	Does not work does not look for work	23.1	university	HH Head	18 to less than 35	no apparent disability	A	0	High	0	0	0	0	0	0	0	less than 3 years old	1.91667	25	18 to less than 35	less than 6 yrs
40	404	Cairo	urban	urban governorate	male	5	No Disablity	yes	no	no	no	no	no	no	no	no	no	The child is not transeferred for suspected delay	university	No Apaprent Disability	A	2			Wife of HH head	Does not work does not look for work	27.3	university	HH Head	18 to less than 35	no apparent disability	A	0	High	0	0	0	0	0	0	0	6-12 years old	8.5	35.75	35 to less than 40	6+yrs
40	405	Cairo	urban	urban governorate	female	5	No Disablity	yes	no	no	no	no	no	no	no	no	no	The child is not transeferred for suspected delay	university	No Apaprent Disability	A	2			Wife of HH head	Does not work does not look for work	28.7	university	HH Head	18 to less than 35	no apparent disability	A	0	High	0	0	0	0	0	0	0	6-12 years old	7.08333	35.75	35 to less than 40	6+yrs
41	413	Cairo	urban	urban governorate	female	5	No Disablity	yes	no	no	no	no	yes	no	no	no	no	The child is not transeferred for suspected delay	university	No Apaprent Disability	A	3			Wife of HH head	work (paid-unpaid-his own-employer)	24.4	university	HH Head	18 to less than 35	no apparent disability	A	0	High	0	0	0	0	0	0	0	6-12 years old	11.8333	36.25	35 to less than 40	6+yrs
41	414	Cairo	urban	urban governorate	male	5	No Disablity	#NULL!	no	no	no	no	yes	no	no	no	no	The child is not transeferred for suspected delay	university	No Apaprent Disability	A	3			Wife of HH head	work (paid-unpaid-his own-employer)	32.1	university	HH Head	18 to less than 35	no apparent disability	A	0	High	0	0	0	0	0	0	0	3 to less than 6 years	4.16667	36.25	35 to less than 40	less than 6 yrs
41	415	Cairo	urban	urban governorate	male	5	No Disablity	#NULL!	no	no	no	no	yes	no	no	yes	no	The child is not transeferred for suspected delay	university	No Apaprent Disability	A	3			Wife of HH head	work (paid-unpaid-his own-employer)	33.9	university	HH Head	18 to less than 35	no apparent disability	A	0	High	0	0	0	0	0	0	0	less than 3 years old	2.33333	36.25	35 to less than 40	less than 6 yrs
42	425	Cairo	urban	urban governorate	male	5	No Disablity	yes	no	no	no	no	no	no	no	no	no	The child is not transeferred for suspected delay	post grduate	No Apaprent Disability	A	1			Wife of HH head	work (paid-unpaid-his own-employer)	32.9	university	HH Head	18 to less than 35	no apparent disability	A	0	High	0	0	0	0	0	0	0	6-12 years old	7.75	40.6667	40 +	6+yrs
43	435	Cairo	urban	urban governorate	male	5	Disable	yes	no	no	no	no	no	no	no	no	no	The child is not transeferred for suspected delay	Illeterate	No Apaprent Disability	A	1			Wife of HH head	Does not work does not look for work	28.5	Prep	HH Head	18 to less than 35	no apparent disability	A	0	High	0	0	0	0	0	0	0	6-12 years old	11.5	40	40 +	6+yrs
44	445	Cairo	urban	urban governorate	female	5	No Disablity	yes	no	no	no	no	yes	no	no	yes	no	The child is not transeferred for suspected delay	university	No Apaprent Disability	A	1			Wife of HH head	Does not work does not look for work	36.5	university	HH Head	35 to less than 40	no apparent disability	A	0	High	0	0	0	0	0	0	0	6-12 years old	7.91667	44.4167	40 +	6+yrs
45	453	Cairo	urban	urban governorate	female	3	No Disablity	#NULL!	no	no	no	no	no	no	no	no	no	The child is not transeferred for suspected delay	university	No Apaprent Disability	A	1			Wife of HH head	Does not work does not look for work	24.8	university	HH Head	18 to less than 35	no apparent disability	A	0	High	0	0	0	0	0	0	0	less than 3 years old	2.25	27.0833	18 to less than 35	less than 6 yrs
46	463	Cairo	urban	urban governorate	male	3	No Disablity	#NULL!	no	no	no	no	yes	no	no	yes	no	The child is not transeferred for suspected delay	university	No Apaprent Disability	A	1			Wife of HH head	Does not work does not look for work	27	university	HH Head	18 to less than 35	no apparent disability	A	0	High	0	0	0	0	0	0	0	less than 3 years old	1	28	18 to less than 35	less than 6 yrs
47	476	Cairo	urban	urban governorate	female	6	No Disablity	yes	no	no	no	no	no	no	no	no	no	The child is not transeferred for suspected delay	Illeterate	No Apaprent Disability	A	1			Wife of HH head	Does not work does not look for work	28.8	Illeterate	HH Head	18 to less than 35	no apparent disability	A	0	High	0	0	0	0	0	0	0	6-12 years old	7.16667	36	35 to less than 40	6+yrs
48	483	Cairo	urban	urban governorate	male	5	No Disablity	#NULL!	no	no	no	no	yes	no	no	no	no	The child is not transeferred for suspected delay	university	No Apaprent Disability	A	2			Wife of HH head	Does not work does not look for work	21.2	university	HH Head	18 to less than 35	no apparent disability	A	0	High	0	0	0	0	0	0	0	3 to less than 6 years	5.08333	26.25	18 to less than 35	less than 6 yrs
48	484	Cairo	urban	urban governorate	male	5	No Disablity	#NULL!	no	no	no	no	yes	no	no	no	no	The child is not transeferred for suspected delay	university	No Apaprent Disability	A	2			Wife of HH head	Does not work does not look for work	23.7	university	HH Head	18 to less than 35	no apparent disability	A	0	High	0	0	0	0	0	0	0	less than 3 years old	2.58333	26.25	18 to less than 35	less than 6 yrs
49	493	Cairo	urban	urban governorate	male	3	No Disablity	#NULL!	no	no	no	yes	yes	no	no	no	no	The child is not transeferred for suspected delay	High School and technical	No Apaprent Disability	A	1			Wife of HH head	Does not work does not look for work	30.6	university	HH Head	18 to less than 35	no apparent disability	A	0	High	0	0	0	0	0	0	0	less than 3 years old	2.75	33.3333	18 to less than 35	less than 6 yrs
50	503	Cairo	urban	urban governorate	male	4	No Disablity	yes	no	no	no	no	no	no	no	no	no	The child is not transeferred for suspected delay	university	No Apaprent Disability	A	2			Wife of HH head	work (paid-unpaid-his own-employer)	30.3	university	HH Head	18 to less than 35	no apparent disability	A	0	High	0	0	0	0	0	0	0	6-12 years old	11	41.3333	40 +	6+yrs
50	504	Cairo	urban	urban governorate	male	4	No Disablity	#NULL!	no	no	no	no	no	no	no	no	no	The child is not transeferred for suspected delay	university	No Apaprent Disability	A	2			Wife of HH head	work (paid-unpaid-his own-employer)	37.7	university	HH Head	35 to less than 40	no apparent disability	A	0	High	0	0	0	0	0	0	0	3 to less than 6 years	3.66667	41.3333	40 +	less than 6 yrs
51	515	Cairo	urban	urban governorate	female	5	No Disablity	yes	no	no	no	no	no	no	no	no	no	The child is not transeferred for suspected delay	High School and technical	No Apaprent Disability	A	1			Wife of HH head	Does not work does not look for work	39.4	High School and technical	HH Head	35 to less than 40	no apparent disability	A	0	High	0	0	0	0	0	0	0	6-12 years old	6.91667	46.3333	40 +	6+yrs
52	523	Cairo	urban	urban governorate	female	5	No Disablity	yes	no	no	no	no	no	no	no	no	no	The child is not transeferred for suspected delay	Read and write	No Apaprent Disability	A	3	1	2	Wife of HH head	Does not work does not look for work	20.4	High School and technical	HH Head	18 to less than 35	no apparent disability	A	0	High	0	0	0	0	0	0	0	6-12 years old	10.9167	31.3333	18 to less than 35	6+yrs
52	524	Cairo	urban	urban governorate	female	5	No Disablity	yes	no	no	no	no	no	no	no	no	no	The child is not transeferred for suspected delay	Read and write	No Apaprent Disability	A	3	1	2	Wife of HH head	Does not work does not look for work	20.4	High School and technical	HH Head	18 to less than 35	no apparent disability	A	0	High	0	0	0	0	0	0	0	6-12 years old	10.9167	31.3333	18 to less than 35	6+yrs
52	525	Cairo	urban	urban governorate	male	5	No Disablity	yes	no	no	no	no	yes	no	no	no	no	The child is not transeferred for suspected delay	Read and write	No Apaprent Disability	A	3			Wife of HH head	Does not work does not look for work	22.9	High School and technical	HH Head	18 to less than 35	no apparent disability	A	0	High	0	0	0	0	0	0	0	6-12 years old	8.41667	31.3333	18 to less than 35	6+yrs
53	536	Cairo	urban	urban governorate	female	6	No Disablity	#NULL!	no	no	no	no	no	no	no	no	no	The child is not transeferred for suspected delay	High School and technical	No Apaprent Disability	A	1			Wife of HH head	Does not work does not look for work	33.9	university	HH Head	18 to less than 35	no apparent disability	A	0	High	0	0	0	0	0	0	0	3 to less than 6 years	4.33333	38.25	35 to less than 40	less than 6 yrs
54	543	Cairo	urban	urban governorate	male	5	No Disablity	yes	no	no	no	no	no	no	no	no	no	The child is not transeferred for suspected delay	university	No Apaprent Disability	A	2			Wife of HH head	work (paid-unpaid-his own-employer)	29.3	university	HH Head	18 to less than 35	no apparent disability	A	0	High	0	0	0	0	0	0	0	6-12 years old	6.5	35.75	35 to less than 40	6+yrs
54	544	Cairo	urban	urban governorate	male	5	No Disablity	#NULL!	no	no	no	no	no	no	no	no	no	The child is not transeferred for suspected delay	university	No Apaprent Disability	A	2			Wife of HH head	work (paid-unpaid-his own-employer)	32.5	university	HH Head	18 to less than 35	no apparent disability	A	0	High	0	0	0	0	0	0	0	3 to less than 6 years	3.25	35.75	35 to less than 40	less than 6 yrs
55	556	Cairo	urban	urban governorate	female	6	No Disablity	yes	no	no	no	no	no	no	no	no	no	The child is not transeferred for suspected delay	Prep	No Apaprent Disability	A	1			Wife of HH head	Does not work does not look for work	29.8	Prep	HH Head	18 to less than 35	no apparent disability	A	0	High	0	0	0	0	0	0	0	6-12 years old	11	40.8333	40 +	6+yrs
56	563	Cairo	urban	urban governorate	female	4	No Disablity	#NULL!	no	no	no	no	no	no	no	no	no	The child is not transeferred for suspected delay	Read and write	No Apaprent Disability	A	2			Wife of HH head	Does not work does not look for work	23.8	university	HH Head	18 to less than 35	no apparent disability	A	0	High	0	0	0	0	0	0	0	3 to less than 6 years	4.33333	28.0833	18 to less than 35	less than 6 yrs
56	564	Cairo	urban	urban governorate	female	4	No Disablity	#NULL!	no	no	no	no	no	no	no	no	no	The child is not transeferred for suspected delay	Read and write	No Apaprent Disability	A	2			Wife of HH head	Does not work does not look for work	27.1	university	HH Head	18 to less than 35	no apparent disability	A	0	High	0	0	0	0	0	0	0	less than 3 years old	1	28.0833	18 to less than 35	less than 6 yrs
57	575	Cairo	urban	urban governorate	female	5	No Disablity	yes	no	no	no	no	no	no	no	no	no	The child is not transeferred for suspected delay	Read and write	No Apaprent Disability	A	1			Wife of HH head	Does not work does not look for work	43.3	Read and write	HH Head	40 +	no apparent disability	A	0	High	0	0	0	0	0	0	0	6-12 years old	11.9167	55.25	40 +	6+yrs
58	584	Cairo	urban	urban governorate	female	5	No Disablity	yes	no	yes	no	no	no	no	no	no	no	The child is not transeferred for suspected delay	High School and technical	No Apaprent Disability	A	2			Wife of HH head	Does not work does not look for work	33.3	Above intermediate	HH Head	18 to less than 35	no apparent disability	A	0	High	0	0	0	0	0	0	0	6-12 years old	9	42.3333	40 +	6+yrs
58	585	Cairo	urban	urban governorate	male	5	No Disablity	#NULL!	no	yes	no	no	no	no	no	no	no	The child is not transeferred for suspected delay	High School and technical	No Apaprent Disability	A	2			Wife of HH head	Does not work does not look for work	36.8	Above intermediate	HH Head	35 to less than 40	no apparent disability	A	0	High	0	0	0	0	0	0	0	3 to less than 6 years	5.5	42.3333	40 +	less than 6 yrs
59	593	Cairo	urban	urban governorate	male	4	No Disablity	#NULL!	no	yes	no	no	no	no	no	no	no	The child is not transeferred for suspected delay	Above intermediate	No Apaprent Disability	A	2			Wife of HH head	Does not work does not look for work	23.8	High School and technical	HH Head	18 to less than 35	no apparent disability	A	0	High	0	0	0	0	0	0	0	3 to less than 6 years	4.5	28.3333	18 to less than 35	less than 6 yrs
59	594	Cairo	urban	urban governorate	male	4	No Disablity	#NULL!	no	yes	no	no	no	no	no	no	no	The child is not transeferred for suspected delay	Above intermediate	No Apaprent Disability	A	2			Wife of HH head	Does not work does not look for work	27.3	High School and technical	HH Head	18 to less than 35	no apparent disability	A	0	High	0	0	0	0	0	0	0	less than 3 years old	1	28.3333	18 to less than 35	less than 6 yrs
60	603	Cairo	urban	urban governorate	female	4	No Disablity	#NULL!	no	no	no	no	no	no	no	no	no	The child is not transeferred for suspected delay	Prep	No Apaprent Disability	A	2			Wife of HH head	Does not work does not look for work	19.7	university	HH Head	18 to less than 35	no apparent disability	A	0	High	0	0	0	0	0	0	0	3 to less than 6 years	3.16667	22.8333	18 to less than 35	less than 6 yrs
60	604	Cairo	urban	urban governorate	female	4	No Disablity	#NULL!	no	no	no	no	yes	no	no	yes	no	The child is not transeferred for suspected delay	Prep	No Apaprent Disability	A	2			Wife of HH head	Does not work does not look for work	20.3	university	HH Head	18 to less than 35	no apparent disability	A	0	High	0	0	0	0	0	0	0	less than 3 years old	2.5	22.8333	18 to less than 35	less than 6 yrs
61	613	Cairo	urban	urban governorate	male	4	No Disablity	#NULL!	no	no	no	no	no	no	no	no	no	The child is not transeferred for suspected delay	Illeterate	No Apaprent Disability	A	2			Wife of HH head	Does not work does not look for work	19.1	Read and write	HH Head	18 to less than 35	no apparent disability	A	0	High	0	0	0	0	0	0	0	3 to less than 6 years	4.25	23.3333	18 to less than 35	less than 6 yrs
61	614	Cairo	urban	urban governorate	female	4	No Disablity	#NULL!	no	no	no	no	no	no	no	no	no	The child is not transeferred for suspected delay	Illeterate	No Apaprent Disability	A	2			Wife of HH head	Does not work does not look for work	20.6	Read and write	HH Head	18 to less than 35	no apparent disability	A	0	High	0	0	0	0	0	0	0	less than 3 years old	2.75	23.3333	18 to less than 35	less than 6 yrs
62	623	Cairo	urban	urban governorate	female	4	No Disablity	#NULL!	no	yes	no	no	no	no	no	no	no	The child is not transeferred for suspected delay	university	No Apaprent Disability	A	2			Wife of HH head	work (paid-unpaid-his own-employer)	28.7	High School and technical	HH Head	18 to less than 35	no apparent disability	A	0	High	0	0	0	0	0	0	0	3 to less than 6 years	3.58333	32.25	18 to less than 35	less than 6 yrs
62	624	Cairo	urban	urban governorate	male	4	No Disablity	#NULL!	no	yes	no	no	yes	no	no	no	no	The child is not transeferred for suspected delay	university	No Apaprent Disability	A	2			Wife of HH head	work (paid-unpaid-his own-employer)	30.8	High School and technical	HH Head	18 to less than 35	no apparent disability	A	0	High	0	0	0	0	0	0	0	less than 3 years old	1.41667	32.25	18 to less than 35	less than 6 yrs
63	633	Cairo	urban	urban governorate	male	5	No Disablity	#NULL!	no	no	no	no	no	no	no	no	no	The child is not transeferred for suspected delay	university	No Apaprent Disability	A	1			Wife of HH head	Does not work does not look for work	28.6	university	HH Head	18 to less than 35	no apparent disability	Q	0	High	0	0	0	0	0	0	0	3 to less than 6 years	3.58333	32.1667	18 to less than 35	less than 6 yrs
64	645	Cairo	urban	urban governorate	female	6	No Disablity	#NULL!	no	yes	no	no	no	no	no	no	no	The child is not transeferred for suspected delay	Read and write	No Apaprent Disability	A	2			Wife of HH head	Does not work does not look for work	24.8	High School and technical	HH Head	18 to less than 35	no apparent disability	A	0	High	0	0	0	0	0	0	0	3 to less than 6 years	5.25	30.0833	18 to less than 35	less than 6 yrs
64	646	Cairo	urban	urban governorate	female	6	No Disablity	#NULL!	no	yes	no	no	no	no	no	no	no	The child is not transeferred for suspected delay	Read and write	No Apaprent Disability	A	2			Wife of HH head	Does not work does not look for work	26.3	High School and technical	HH Head	18 to less than 35	no apparent disability	A	0	High	0	0	0	0	0	0	0	3 to less than 6 years	3.83333	30.0833	18 to less than 35	less than 6 yrs
65	654	Cairo	urban	urban governorate	male	4	No Disablity	yes	no	no	no	no	no	no	no	no	no	The child is transferred for suspected delay	Read and write	No Apaprent Disability	A	1			Wife of HH head	Does not work does not look for work	22.1	Illeterate	HH Head	18 to less than 35	no apparent disability	A	yes	High	0	0	0	0	0	0	0	6-12 years old	8.16667	30.25	18 to less than 35	6+yrs
66	663	Cairo	urban	urban governorate	male	4	No Disablity	#NULL!	no	no	no	no	no	no	no	no	no	The child is not transeferred for suspected delay	Prep	No Apaprent Disability	A	2			Wife of HH head	Does not work does not look for work	22.8	Prep	HH Head	18 to less than 35	no apparent disability	A	0	High	0	0	0	0	0	0	0	3 to less than 6 years	4.58333	27.4167	18 to less than 35	less than 6 yrs
66	664	Cairo	urban	urban governorate	female	4	No Disablity	#NULL!	no	no	no	no	no	no	no	no	no	The child is not transeferred for suspected delay	Prep	No Apaprent Disability	A	2			Wife of HH head	Does not work does not look for work	23.8	Prep	HH Head	18 to less than 35	no apparent disability	A	0	High	0	0	0	0	0	0	0	3 to less than 6 years	3.66667	27.4167	18 to less than 35	less than 6 yrs
67	674	Cairo	urban	urban governorate	male	4	No Disablity	yes	no	no	no	no	no	no	no	no	no	The child is not transeferred for suspected delay	university	No Apaprent Disability	A	1			Wife of HH head	work (paid-unpaid-his own-employer)	32.1	university	HH Head	18 to less than 35	no apparent disability	A	0	High	0	0	0	0	0	0	0	6-12 years old	6.5	38.5833	35 to less than 40	6+yrs
68	684	Cairo	urban	urban governorate	male	5	No Disablity	yes	no	yes	no	no	no	no	no	no	no	The child is not transeferred for suspected delay	Illeterate	No Apaprent Disability	A	2			Wife of HH head	Does not work does not look for work	25.2	Illeterate	HH Head	18 to less than 35	no apparent disability	A	0	High	0	0	0	0	0	0	0	6-12 years old	10.25	35.4167	35 to less than 40	6+yrs
68	685	Cairo	urban	urban governorate	female	5	No Disablity	#NULL!	no	yes	no	no	no	no	no	no	no	The child is not transeferred for suspected delay	Illeterate	No Apaprent Disability	A	2			Wife of HH head	Does not work does not look for work	31.3	Illeterate	HH Head	18 to less than 35	no apparent disability	A	0	High	0	0	0	0	0	0	0	3 to less than 6 years	4.16667	35.4167	35 to less than 40	less than 6 yrs
69	693	Cairo	urban	urban governorate	male	3	No Disablity	#NULL!	no	yes	no	no	yes	no	no	no	no	The child is not transeferred for suspected delay	university	No Apaprent Disability	A	1			Wife of HH head	Does not work does not look for work	33.8	Prep	HH Head	18 to less than 35	no apparent disability	A	0	High	0	0	0	0	0	0	0	less than 3 years old	1	34.75	18 to less than 35	less than 6 yrs
70	703	Cairo	urban	urban governorate	male	4	No Disablity	#NULL!	no	yes	no	no	no	no	no	no	no	The child is not transeferred for suspected delay	High School and technical	No Apaprent Disability	A	2			Wife of HH head	Does not work does not look for work	22.5	High School and technical	HH Head	18 to less than 35	no apparent disability	A	0	High	0	0	0	0	0	0	0	3 to less than 6 years	5.58333	28.0833	18 to less than 35	less than 6 yrs
70	704	Cairo	urban	urban governorate	male	4	No Disablity	#NULL!	no	yes	no	no	no	no	no	no	no	The child is not transeferred for suspected delay	High School and technical	No Apaprent Disability	A	2			Wife of HH head	Does not work does not look for work	25.3	High School and technical	HH Head	18 to less than 35	no apparent disability	A	0	High	0	0	0	0	0	0	0	less than 3 years old	2.75	28.0833	18 to less than 35	less than 6 yrs
71	713	Cairo	urban	urban governorate	female	5	No Disablity	yes	no	yes	no	no	no	no	no	no	no	The child is transferred for suspected delay	Read and write	No Apaprent Disability	A	3			Wife of HH head	Does not work does not look for work	27.3	High School and technical	HH Head	18 to less than 35	no apparent disability	A	yes	High	1	1	1	1	1	1	1	6-12 years old	9.83333	37.0833	35 to less than 40	6+yrs
71	714	Cairo	urban	urban governorate	male	5	No Disablity	#NULL!	no	yes	no	no	no	no	no	no	no	The child is transferred for suspected delay	Read and write	No Apaprent Disability	A	3			Wife of HH head	Does not work does not look for work	31.3	High School and technical	HH Head	18 to less than 35	no apparent disability	A	yes	High	1	1	1	1	1	1	0	3 to less than 6 years	5.75	37.0833	35 to less than 40	less than 6 yrs
71	715	Cairo	urban	urban governorate	female	5	No Disablity	#NULL!	no	yes	no	no	no	no	no	no	no	The child is transferred for suspected delay	Read and write	No Apaprent Disability	A	3			Wife of HH head	Does not work does not look for work	34.7	High School and technical	HH Head	18 to less than 35	no apparent disability	A	yes	High	1	1	1	1	1	1	0	less than 3 years old	2.41667	37.0833	35 to less than 40	less than 6 yrs
72	723	Cairo	urban	urban governorate	female	3	No Disablity	yes	no	yes	no	no	no	no	no	no	no	The child is not transeferred for suspected delay	university	No Apaprent Disability	A	1			Wife of HH head	Does not work does not look for work	22.8	High School and technical	HH Head	18 to less than 35	no apparent disability	A	0	High	0	0	0	0	0	0	0	6-12 years old	9.5	32.25	18 to less than 35	6+yrs
73	735	Cairo	urban	urban governorate	male	5	No Disablity	#NULL!	no	no	no	no	no	no	no	no	no	The child is transferred for suspected delay	Read and write	No Apaprent Disability	A	2			Wife of HH head	Does not work does not look for work	26.8	High School and technical	HH Head	18 to less than 35	no apparent disability	A	yes	High	1	1	1	1	1	1	0	3 to less than 6 years	5.41667	32.1667	18 to less than 35	less than 6 yrs
73	734	Cairo	urban	urban governorate	male	5	No Disablity	yes	no	no	no	no	no	no	no	no	no	The child is transferred for suspected delay	Read and write	No Apaprent Disability	A	2			Wife of HH head	Does not work does not look for work	20.3	High School and technical	HH Head	18 to less than 35	no apparent disability	A	0	High	0	0	0	0	0	0	0	6-12 years old	11.8333	32.1667	18 to less than 35	6+yrs
74	746	Cairo	urban	urban governorate	female	6	No Disablity	yes	no	no	no	no	no	no	no	no	no	The child is not transeferred for suspected delay	Illeterate	No Apaprent Disability	A	1			other relationship type	Does not work does not look for work	23.8	Illeterate	HH Head	18 to less than 35	no apparent disability	A	0	High	0	0	0	0	0	0	0	6-12 years old	11.5	35.25	35 to less than 40	6+yrs
75	754	Cairo	urban	urban governorate	female	4	No Disablity	#NULL!	no	no	no	no	no	no	no	no	no	The child is not transeferred for suspected delay	High School and technical	No Apaprent Disability	A	1			other relationship type	Does not work does not look for work	17.8	the child has no father in the HH	the child has no mother is not in the HH	15 to less than 18	99	#N/A	0	High	0	0	0	0	0	0	0	3 to less than 6 years	5.75	23.5833	18 to less than 35	less than 6 yrs
76	765	Cairo	urban	urban governorate	male	5	No Disablity	yes	no	no	no	no	no	no	no	no	no	The child is not transeferred for suspected delay	Illeterate	No Apaprent Disability	A	1			Wife of HH head	Does not work does not look for work	27.3	Primary	HH Head	18 to less than 35	no apparent disability	A	0	High	0	0	0	0	0	0	0	6-12 years old	11.25	38.5833	35 to less than 40	6+yrs
77	773	Cairo	urban	urban governorate	female	4	No Disablity	yes	no	no	no	no	no	no	no	no	no	The child is not transeferred for suspected delay	university	No Apaprent Disability	A	2			Wife of HH head	Does not work does not look for work	30.8	university	HH Head	18 to less than 35	no apparent disability	A	0	High	0	0	0	0	0	0	0	6-12 years old	9.33333	40.1667	40 +	6+yrs
77	774	Cairo	urban	urban governorate	male	4	No Disablity	#NULL!	no	no	no	no	no	no	no	no	no	The child is not transeferred for suspected delay	university	No Apaprent Disability	A	2			Wife of HH head	Does not work does not look for work	35.7	university	HH Head	35 to less than 40	no apparent disability	A	0	High	0	0	0	0	0	0	0	3 to less than 6 years	4.5	40.1667	40 +	less than 6 yrs
78	783	Cairo	urban	urban governorate	female	5	No Disablity	yes	no	no	no	no	no	no	no	no	no	The child is not transeferred for suspected delay	university	No Apaprent Disability	A	3			Wife of HH head	Does not work does not look for work	26	university	HH Head	18 to less than 35	no apparent disability	A	0	High	0	0	0	0	0	0	0	6-12 years old	10.25	36.25	35 to less than 40	6+yrs
78	784	Cairo	urban	urban governorate	male	5	No Disablity	yes	no	no	no	no	no	no	no	no	no	The child is not transeferred for suspected delay	university	No Apaprent Disability	A	3			Wife of HH head	Does not work does not look for work	27.6	university	HH Head	18 to less than 35	no apparent disability	A	0	High	0	0	0	0	0	0	0	6-12 years old	8.66667	36.25	35 to less than 40	6+yrs
78	785	Cairo	urban	urban governorate	female	5	No Disablity	#NULL!	no	no	no	no	no	no	no	no	no	The child is not transeferred for suspected delay	university	No Apaprent Disability	A	3			Wife of HH head	Does not work does not look for work	32.1	university	HH Head	18 to less than 35	no apparent disability	A	0	High	0	0	0	0	0	0	0	3 to less than 6 years	4.16667	36.25	35 to less than 40	less than 6 yrs
79	793	Cairo	urban	urban governorate	female	3	No Disablity	#NULL!	no	no	no	no	no	no	no	no	no	The child is not transeferred for suspected delay	4 years istitute	No Apaprent Disability	A	1			Wife of HH head	Does not work does not look for work	28.5	High School and technical	HH Head	18 to less than 35	no apparent disability	A	0	High	0	0	0	0	0	0	0	less than 3 years old	1.58333	30.0833	18 to less than 35	less than 6 yrs
80	802	Cairo	urban	urban governorate	male	2	No Disablity	yes	no	no	no	no	no	no	no	no	no	The child is not transeferred for suspected delay	the child has no moyther in the house	The child has no mother in the HH	99	1			his/her mother is not in the HH	The child has no mother in the HH	the child has no mother in the HH	the child has no father in the HH	the child has no mother is not in the HH	99	99	#N/A	0	High	0	0	0	0	0	0	0	6-12 years old	11.0833	#NULL!	#NULL!	6+yrs
81	813	Cairo	urban	urban governorate	male	6	No Disablity	yes	no	no	no	no	no	no	no	no	no	The child is not transeferred for suspected delay	Prep	No Apaprent Disability	A	4			Wife of HH head	Does not work does not look for work	23.8	Above intermediate	HH Head	18 to less than 35	no apparent disability	A	0	High	0	0	0	0	0	0	0	6-12 years old	10.5833	34.3333	18 to less than 35	6+yrs
81	814	Cairo	urban	urban governorate	male	6	No Disablity	yes	no	no	no	no	no	no	no	no	no	The child is not transeferred for suspected delay	Prep	No Apaprent Disability	A	4			Wife of HH head	Does not work does not look for work	24.3	Above intermediate	HH Head	18 to less than 35	no apparent disability	A	0	High	0	0	0	0	0	0	0	6-12 years old	10	34.3333	18 to less than 35	6+yrs
81	815	Cairo	urban	urban governorate	male	6	No Disablity	#NULL!	no	no	no	no	no	no	no	no	no	The child is not transeferred for suspected delay	Prep	No Apaprent Disability	A	4			Wife of HH head	Does not work does not look for work	29.3	Above intermediate	HH Head	18 to less than 35	no apparent disability	A	0	High	0	0	0	0	0	0	0	3 to less than 6 years	5.08333	34.3333	18 to less than 35	less than 6 yrs
81	816	Cairo	urban	urban governorate	female	6	No Disablity	#NULL!	no	no	no	no	no	no	no	no	no	The child is not transeferred for suspected delay	Prep	No Apaprent Disability	A	4			Wife of HH head	Does not work does not look for work	31.2	Above intermediate	HH Head	18 to less than 35	no apparent disability	A	0	High	0	0	0	0	0	0	0	3 to less than 6 years	3.16667	34.3333	18 to less than 35	less than 6 yrs
82	823	Cairo	urban	urban governorate	female	5	No Disablity	yes	no	no	no	no	no	no	no	no	no	The child is not transeferred for suspected delay	university	No Apaprent Disability	A	3			Wife of HH head	Does not work does not look for work	26.9	university	HH Head	18 to less than 35	no apparent disability	A	0	High	0	0	0	0	0	0	0	6-12 years old	11.0833	38	35 to less than 40	6+yrs
82	824	Cairo	urban	urban governorate	male	5	No Disablity	yes	no	no	no	no	no	no	no	no	no	The child is not transeferred for suspected delay	university	No Apaprent Disability	A	3			Wife of HH head	Does not work does not look for work	28.6	university	HH Head	18 to less than 35	no apparent disability	A	0	High	0	0	0	0	0	0	0	6-12 years old	9.41667	38	35 to less than 40	6+yrs
82	825	Cairo	urban	urban governorate	female	5	No Disablity	yes	no	no	no	no	no	no	no	no	no	The child is not transeferred for suspected delay	university	No Apaprent Disability	A	3			Wife of HH head	Does not work does not look for work	30.5	university	HH Head	18 to less than 35	no apparent disability	A	0	High	0	0	0	0	0	0	0	6-12 years old	7.5	38	35 to less than 40	6+yrs
83	833	Cairo	urban	urban governorate	male	6	No Disablity	yes	no	no	no	no	no	no	no	no	no	The child is transferred for suspected delay	university	No Apaprent Disability	A	4			Wife of HH head	Does not work does not look for work	27	university	HH Head	18 to less than 35	no apparent disability	A	yes	High	0	0	0	0	0	0	1	6-12 years old	9.41667	36.4167	35 to less than 40	6+yrs
83	834	Cairo	urban	urban governorate	male	6	No Disablity	yes	no	no	no	no	no	no	no	no	no	The child is transferred for suspected delay	university	No Apaprent Disability	A	4			Wife of HH head	Does not work does not look for work	28.1	university	HH Head	18 to less than 35	no apparent disability	A	0	High	0	0	0	0	0	0	1	6-12 years old	8.33333	36.4167	35 to less than 40	6+yrs
83	835	Cairo	urban	urban governorate	female	6	No Disablity	yes	no	no	no	no	no	no	no	no	no	The child is not transeferred for suspected delay	university	No Apaprent Disability	A	4			Wife of HH head	Does not work does not look for work	30.3	university	HH Head	18 to less than 35	no apparent disability	A	0	High	0	0	0	0	0	0	0	6-12 years old	6.08333	36.4167	35 to less than 40	6+yrs
83	836	Cairo	urban	urban governorate	male	6	No Disablity	#NULL!	no	no	no	no	no	no	no	no	no	The child is not transeferred for suspected delay	university	No Apaprent Disability	A	4			Wife of HH head	Does not work does not look for work	31.9	university	HH Head	18 to less than 35	no apparent disability	A	0	High	0	0	0	0	0	0	0	3 to less than 6 years	4.5	36.4167	35 to less than 40	less than 6 yrs
84	845	Cairo	urban	urban governorate	male	5	No Disablity	yes	no	no	no	no	no	no	no	no	no	The child is not transeferred for suspected delay	university	No Apaprent Disability	A	1			Wife of HH head	Does not work does not look for work	32.1	university	HH Head	18 to less than 35	no apparent disability	A	0	High	0	0	0	0	0	0	0	6-12 years old	8.08333	40.1667	40 +	6+yrs
85	854	Cairo	urban	urban governorate	male	8	No Disablity	yes	no	no	no	no	no	no	no	no	no	The child is not transeferred for suspected delay	4 years istitute	No Apaprent Disability	A	4			Wife of HH head	Does not work does not look for work	34.3	university	HH Head	18 to less than 35	no apparent disability	A	0	High	0	0	0	0	0	0	0	6-12 years old	11.3333	45.5833	40 +	6+yrs
85	855	Cairo	urban	urban governorate	male	8	No Disablity	yes	no	no	no	no	no	no	no	no	no	The child is not transeferred for suspected delay	4 years istitute	No Apaprent Disability	A	4			Wife of HH head	Does not work does not look for work	35.5	university	HH Head	35 to less than 40	no apparent disability	A	0	High	0	0	0	0	0	0	0	6-12 years old	10.0833	45.5833	40 +	6+yrs
85	856	Cairo	urban	urban governorate	female	8	No Disablity	yes	no	no	no	no	no	no	no	no	no	The child is not transeferred for suspected delay	4 years istitute	No Apaprent Disability	A	4			Wife of HH head	Does not work does not look for work	39.2	university	HH Head	35 to less than 40	no apparent disability	A	0	High	0	0	0	0	0	0	0	6-12 years old	6.41667	45.5833	40 +	6+yrs
85	857	Cairo	urban	urban governorate	female	8	No Disablity	#NULL!	no	no	no	no	no	no	no	no	no	The child is not transeferred for suspected delay	4 years istitute	No Apaprent Disability	A	4			Wife of HH head	Does not work does not look for work	42.1	university	HH Head	40 +	no apparent disability	A	0	High	0	0	0	0	0	0	0	3 to less than 6 years	3.5	45.5833	40 +	less than 6 yrs
86	863	Cairo	urban	urban governorate	male	4	No Disablity	yes	no	no	no	no	no	no	no	no	no	The child is not transeferred for suspected delay	university	No Apaprent Disability	A	2			Wife of HH head	work (paid-unpaid-his own-employer)	27.5	university	HH Head	18 to less than 35	no apparent disability	A	0	High	0	0	0	0	0	0	0	6-12 years old	9.16667	36.6667	35 to less than 40	6+yrs
86	864	Cairo	urban	urban governorate	female	4	No Disablity	yes	no	no	no	no	no	no	no	no	no	The child is not transeferred for suspected delay	university	No Apaprent Disability	A	2			Wife of HH head	work (paid-unpaid-his own-employer)	30	university	HH Head	18 to less than 35	no apparent disability	A	0	High	0	0	0	0	0	0	0	6-12 years old	6.66667	36.6667	35 to less than 40	6+yrs
87	874	Cairo	urban	urban governorate	female	4	No Disablity	yes	no	no	no	no	no	no	no	no	no	The child is not transeferred for suspected delay	university	No Apaprent Disability	A	1			Wife of HH head	Does not work does not look for work	30.8	university	HH Head	18 to less than 35	no apparent disability	A	0	High	0	0	0	0	0	0	0	6-12 years old	11.8333	42.6667	40 +	6+yrs
88	883	Cairo	urban	urban governorate	male	4	No Disablity	yes	no	no	no	no	no	no	no	no	no	The child is not transeferred for suspected delay	university	No Apaprent Disability	A	2			Wife of HH head	work (paid-unpaid-his own-employer)	23.8	university	HH Head	18 to less than 35	no apparent disability	A	0	High	0	0	0	0	0	0	0	6-12 years old	11.6667	35.5	35 to less than 40	6+yrs
88	884	Cairo	urban	urban governorate	male	4	No Disablity	yes	no	no	no	no	no	no	no	no	no	The child is not transeferred for suspected delay	university	No Apaprent Disability	A	2			Wife of HH head	work (paid-unpaid-his own-employer)	28.3	university	HH Head	18 to less than 35	no apparent disability	A	0	High	0	0	0	0	0	0	0	6-12 years old	7.16667	35.5	35 to less than 40	6+yrs
89	893	Cairo	urban	urban governorate	female	3	No Disablity	#NULL!	no	no	no	no	no	no	no	no	no	The child is not transeferred for suspected delay	university	No Apaprent Disability	A	1			Wife of HH head	work (paid-unpaid-his own-employer)	25.7	university	HH Head	18 to less than 35	no apparent disability	A	0	High	0	0	0	0	0	0	0	less than 3 years old	2.75	28.4167	18 to less than 35	less than 6 yrs
90	905	Cairo	urban	urban governorate	male	5	No Disablity	yes	no	no	no	no	no	no	no	no	no	The child is not transeferred for suspected delay	4 years istitute	No Apaprent Disability	A	1			Wife of HH head	work (paid-unpaid-his own-employer)	33.8	university	HH Head	18 to less than 35	no apparent disability	A	0	High	0	0	0	0	0	0	0	6-12 years old	8.41667	42.1667	40 +	6+yrs
91	912	Cairo	urban	urban governorate	female	3	No Disablity	#NULL!	no	no	no	no	no	no	no	no	no	The child is not transeferred for suspected delay	university	No Apaprent Disability	A	2			HH Head	work (paid-unpaid-his own-employer)	25.7	the child has no father in the HH	the child has no mother is not in the HH	18 to less than 35	99	#N/A	0	High	0	0	0	0	0	0	0	3 to less than 6 years	5.66667	31.3333	18 to less than 35	less than 6 yrs
91	913	Cairo	urban	urban governorate	female	3	No Disablity	#NULL!	no	no	no	no	no	no	no	no	no	The child is not transeferred for suspected delay	university	No Apaprent Disability	A	2			HH Head	work (paid-unpaid-his own-employer)	26.8	the child has no father in the HH	the child has no mother is not in the HH	18 to less than 35	99	#N/A	0	High	0	0	0	0	0	0	0	3 to less than 6 years	4.5	31.3333	18 to less than 35	less than 6 yrs
92	923	Cairo	urban	urban governorate	male	4	No Disablity	#NULL!	no	no	no	no	no	no	no	no	no	The child is not transeferred for suspected delay	university	No Apaprent Disability	A	1			Wife of HH head	Does not work does not look for work	23.8	university	HH Head	18 to less than 35	no apparent disability	A	0	High	0	0	0	0	0	0	0	3 to less than 6 years	4.41667	28.25	18 to less than 35	less than 6 yrs
93	935	Cairo	urban	urban governorate	female	5	No Disablity	#NULL!	no	no	no	no	no	no	no	no	no	The child is not transeferred for suspected delay	university	No Apaprent Disability	A	1			Wife of HH head	Does not work does not look for work	30.8	university	HH Head	18 to less than 35	no apparent disability	A	0	High	0	0	0	0	0	0	0	3 to less than 6 years	4.5	35.25	35 to less than 40	less than 6 yrs
94	943	Cairo	urban	urban governorate	male	4	No Disablity	yes	no	no	no	no	no	no	no	no	no	The child is not transeferred for suspected delay	university	No Apaprent Disability	A	2			Wife of HH head	work (paid-unpaid-his own-employer)	27.5	university	HH Head	18 to less than 35	no apparent disability	A	0	High	0	0	0	0	0	0	0	6-12 years old	11.9167	39.4167	35 to less than 40	6+yrs
94	944	Cairo	urban	urban governorate	male	4	No Disablity	yes	no	no	no	no	no	no	no	no	no	The child is not transeferred for suspected delay	university	No Apaprent Disability	A	2			Wife of HH head	work (paid-unpaid-his own-employer)	30.3	university	HH Head	18 to less than 35	no apparent disability	A	0	High	0	0	0	0	0	0	0	6-12 years old	9.16667	39.4167	35 to less than 40	6+yrs
95	953	Cairo	urban	urban governorate	male	4	No Disablity	yes	no	no	no	no	no	no	no	no	no	The child is not transeferred for suspected delay	the child has no moyther in the house	The child has no mother in the HH	99	2			his/her mother is not in the HH	The child has no mother in the HH	the child has no mother in the HH	4 years istitute	HH Head	99	no apparent disability	A	0	High	0	0	0	0	0	0	0	6-12 years old	11.6667	#NULL!	#NULL!	6+yrs
95	954	Cairo	urban	urban governorate	female	4	No Disablity	yes	no	no	no	no	no	no	no	no	no	The child is not transeferred for suspected delay	the child has no moyther in the house	The child has no mother in the HH	99	2			his/her mother is not in the HH	The child has no mother in the HH	the child has no mother in the HH	4 years istitute	HH Head	99	no apparent disability	A	0	High	0	0	0	0	0	0	0	6-12 years old	6.41667	#NULL!	#NULL!	6+yrs
96	963	Cairo	urban	urban governorate	male	4	No Disablity	yes	no	no	no	no	no	no	no	no	no	The child is not transeferred for suspected delay	university	No Apaprent Disability	A	2			Wife of HH head	Does not work does not look for work	23.4	university	HH Head	18 to less than 35	no apparent disability	A	0	High	0	0	0	0	0	0	0	6-12 years old	9.25	32.6667	18 to less than 35	6+yrs
96	964	Cairo	urban	urban governorate	female	4	No Disablity	yes	no	no	no	no	no	no	no	no	no	The child is not transeferred for suspected delay	university	No Apaprent Disability	A	2			Wife of HH head	Does not work does not look for work	25.3	university	HH Head	18 to less than 35	no apparent disability	A	0	High	0	0	0	0	0	0	0	6-12 years old	7.41667	32.6667	18 to less than 35	6+yrs
97	973	Cairo	urban	urban governorate	female	6	No Disablity	yes	no	no	no	no	no	no	no	no	no	The child is not transeferred for suspected delay	university	No Apaprent Disability	A	4			Wife of HH head	work (paid-unpaid-his own-employer)	24.7	university	HH Head	18 to less than 35	no apparent disability	A	0	High	0	0	0	0	0	0	0	6-12 years old	11.75	36.4167	35 to less than 40	6+yrs
97	974	Cairo	urban	urban governorate	female	6	No Disablity	yes	no	no	no	no	no	no	no	no	no	The child is not transeferred for suspected delay	university	No Apaprent Disability	A	4			Wife of HH head	work (paid-unpaid-his own-employer)	26.9	university	HH Head	18 to less than 35	no apparent disability	A	0	High	0	0	0	0	0	0	0	6-12 years old	9.5	36.4167	35 to less than 40	6+yrs
97	975	Cairo	urban	urban governorate	male	6	No Disablity	yes	no	no	no	no	no	no	no	no	no	The child is not transeferred for suspected delay	university	No Apaprent Disability	A	4			Wife of HH head	work (paid-unpaid-his own-employer)	29.3	university	HH Head	18 to less than 35	no apparent disability	A	0	High	0	0	0	0	0	0	0	6-12 years old	7.16667	36.4167	35 to less than 40	6+yrs
97	976	Cairo	urban	urban governorate	female	6	No Disablity	#NULL!	no	no	no	no	no	no	no	no	no	The child is not transeferred for suspected delay	university	No Apaprent Disability	A	4			Wife of HH head	work (paid-unpaid-his own-employer)	33.8	university	HH Head	18 to less than 35	no apparent disability	A	0	High	0	0	0	0	0	0	0	less than 3 years old	2.58333	36.4167	35 to less than 40	less than 6 yrs
98	983	Cairo	urban	urban governorate	male	4	No Disablity	#NULL!	no	no	no	no	no	no	no	no	no	The child is not transeferred for suspected delay	university	No Apaprent Disability	A	2			Wife of HH head	Does not work does not look for work	23.2	university	HH Head	18 to less than 35	no apparent disability	A	0	High	0	0	0	0	0	0	0	3 to less than 6 years	4.25	27.4167	18 to less than 35	less than 6 yrs
98	984	Cairo	urban	urban governorate	female	4	No Disablity	#NULL!	no	no	no	no	no	no	no	no	no	The child is not transeferred for suspected delay	university	No Apaprent Disability	A	2			Wife of HH head	Does not work does not look for work	25.3	university	HH Head	18 to less than 35	no apparent disability	A	0	High	0	0	0	0	0	0	0	less than 3 years old	2.08333	27.4167	18 to less than 35	less than 6 yrs
99	993	Cairo	urban	urban governorate	female	4	No Disablity	yes	no	no	no	no	no	no	no	no	no	The child is not transeferred for suspected delay	4 years istitute	No Apaprent Disability	A	2			Wife of HH head	Does not work does not look for work	20.4	4 years istitute	HH Head	18 to less than 35	no apparent disability	A	0	High	0	0	0	0	0	0	0	6-12 years old	8.25	28.6667	18 to less than 35	6+yrs
99	994	Cairo	urban	urban governorate	male	4	No Disablity	#NULL!	no	no	no	no	no	no	no	no	no	The child is not transeferred for suspected delay	4 years istitute	No Apaprent Disability	A	2			Wife of HH head	Does not work does not look for work	23.3	4 years istitute	HH Head	18 to less than 35	no apparent disability	A	0	High	0	0	0	0	0	0	0	3 to less than 6 years	5.33333	28.6667	18 to less than 35	less than 6 yrs
100	1003	Cairo	urban	urban governorate	female	4	No Disablity	#NULL!	no	no	no	no	no	no	no	no	no	The child is not transeferred for suspected delay	university	No Apaprent Disability	A	1			Wife of HH head	Does not work does not look for work	24.8	university	HH Head	18 to less than 35	no apparent disability	A	0	High	0	0	0	0	0	0	0	3 to less than 6 years	3.5	28.3333	18 to less than 35	less than 6 yrs
101	1014	Cairo	urban	urban governorate	female	4	No Disablity	yes	no	no	no	no	no	no	no	no	no	The child is not transeferred for suspected delay	university	No Apaprent Disability	A	1			Wife of HH head	Does not work does not look for work	32.6	university	HH Head	18 to less than 35	no apparent disability	A	0	High	0	0	0	0	0	0	0	6-12 years old	9.5	42.0833	40 +	6+yrs
102	1023	Cairo	urban	urban governorate	male	4	No Disablity	yes	no	no	no	no	no	no	no	no	no	The child is not transeferred for suspected delay	university	No Apaprent Disability	A	2			Wife of HH head	Does not work does not look for work	24.3	university	HH Head	18 to less than 35	no apparent disability	A	0	High	0	0	0	0	0	0	0	6-12 years old	6.25	30.5833	18 to less than 35	6+yrs
102	1024	Cairo	urban	urban governorate	female	4	No Disablity	#NULL!	no	no	no	no	no	no	no	no	no	The child is not transeferred for suspected delay	university	No Apaprent Disability	A	2			Wife of HH head	Does not work does not look for work	27.7	university	HH Head	18 to less than 35	no apparent disability	A	0	High	0	0	0	0	0	0	0	less than 3 years old	2.91667	30.5833	18 to less than 35	less than 6 yrs
103	1033	Cairo	urban	urban governorate	male	5	No Disablity	yes	no	no	no	no	no	no	no	no	no	The child is not transeferred for suspected delay	university	No Apaprent Disability	A	3			Wife of HH head	Does not work does not look for work	26.4	university	HH Head	18 to less than 35	no apparent disability	A	0	High	0	0	0	0	0	0	0	6-12 years old	10.0833	36.5	35 to less than 40	6+yrs
103	1034	Cairo	urban	urban governorate	male	5	No Disablity	yes	no	no	no	no	no	no	no	no	no	The child is not transeferred for suspected delay	university	No Apaprent Disability	A	3			Wife of HH head	Does not work does not look for work	29.3	university	HH Head	18 to less than 35	no apparent disability	A	0	High	0	0	0	0	0	0	0	6-12 years old	7.25	36.5	35 to less than 40	6+yrs
103	1035	Cairo	urban	urban governorate	male	5	No Disablity	#NULL!	no	no	no	no	no	no	no	no	no	The child is not transeferred for suspected delay	university	No Apaprent Disability	A	3			Wife of HH head	Does not work does not look for work	33.9	university	HH Head	18 to less than 35	no apparent disability	A	0	High	0	0	0	0	0	0	0	less than 3 years old	2.58333	36.5	35 to less than 40	less than 6 yrs
104	1044	Cairo	urban	urban governorate	female	4	No Disablity	yes	no	no	no	no	no	no	no	no	no	The child is not transeferred for suspected delay	university	No Apaprent Disability	A	1			Wife of HH head	Does not work does not look for work	30.3	university	HH Head	18 to less than 35	no apparent disability	A	0	High	0	0	0	0	0	0	0	6-12 years old	8.25	38.5	35 to less than 40	6+yrs
105	1052	Cairo	urban	urban governorate	female	2	No Disablity	yes	no	no	no	no	no	no	no	no	no	The child is not transeferred for suspected delay	university	No Apaprent Disability	A	1			HH Head	work (paid-unpaid-his own-employer)	28.7	the child has no father in the HH	the child has no mother is not in the HH	18 to less than 35	99	#N/A	0	High	0	0	0	0	0	0	0	6-12 years old	9.41667	38.0833	35 to less than 40	6+yrs
106	1063	Cairo	urban	urban governorate	female	5	No Disablity	#NULL!	no	no	no	no	no	no	no	no	no	The child is not transeferred for suspected delay	Prep	No Apaprent Disability	A	3			Wife of HH head	Does not work does not look for work	19.3	High School and technical	HH Head	18 to less than 35	no apparent disability	A	0	High	0	0	0	0	0	0	0	3 to less than 6 years	5.41667	24.6667	18 to less than 35	less than 6 yrs
106	1064	Cairo	urban	urban governorate	male	5	No Disablity	#NULL!	no	no	no	no	no	no	no	no	no	The child is not transeferred for suspected delay	Prep	No Apaprent Disability	A	3			Wife of HH head	Does not work does not look for work	21.2	High School and technical	HH Head	18 to less than 35	no apparent disability	A	0	High	0	0	0	0	0	0	0	3 to less than 6 years	3.5	24.6667	18 to less than 35	less than 6 yrs
106	1065	Cairo	urban	urban governorate	female	5	No Disablity	#NULL!	no	no	no	no	no	no	no	no	no	The child is not transeferred for suspected delay	Prep	No Apaprent Disability	A	3			Wife of HH head	Does not work does not look for work	22.8	High School and technical	HH Head	18 to less than 35	no apparent disability	A	0	High	0	0	0	0	0	0	0	less than 3 years old	1.91667	24.6667	18 to less than 35	less than 6 yrs
107	1075	Cairo	urban	urban governorate	female	5	No Disablity	yes	no	no	no	no	no	no	no	no	no	The child is not transeferred for suspected delay	university	No Apaprent Disability	A	1			Wife of HH head	Does not work does not look for work	38.7	university	HH Head	35 to less than 40	no apparent disability	A	0	High	0	0	0	0	0	0	0	6-12 years old	6.41667	45.0833	40 +	6+yrs
108	1085	Cairo	urban	urban governorate	female	5	No Disablity	#NULL!	no	no	no	no	no	no	no	no	no	The child is not transeferred for suspected delay	university	No Apaprent Disability	A	1			Wife of HH head	Does not work does not look for work	35.8	university	HH Head	35 to less than 40	no apparent disability	A	0	High	0	0	0	0	0	0	0	3 to less than 6 years	3.5	39.25	35 to less than 40	less than 6 yrs
109	1095	Cairo	urban	urban governorate	male	5	No Disablity	yes	no	no	no	no	no	no	no	no	no	The child is not transeferred for suspected delay	university	No Apaprent Disability	A	1			Wife of HH head	work (paid-unpaid-his own-employer)	34.4	university	HH Head	18 to less than 35	no apparent disability	A	0	High	0	0	0	0	0	0	0	6-12 years old	11.25	45.6667	40 +	6+yrs
110	1103	Cairo	urban	urban governorate	female	4	No Disablity	yes	no	no	no	no	no	no	no	no	no	The child is not transeferred for suspected delay	university	No Apaprent Disability	A	2			Wife of HH head	Does not work does not look for work	27.4	university	HH Head	18 to less than 35	no apparent disability	A	0	High	0	0	0	0	0	0	0	6-12 years old	9.08333	36.5	35 to less than 40	6+yrs
110	1104	Cairo	urban	urban governorate	male	4	No Disablity	#NULL!	no	no	no	no	no	no	no	no	no	The child is not transeferred for suspected delay	university	No Apaprent Disability	A	2			Wife of HH head	Does not work does not look for work	31.7	university	HH Head	18 to less than 35	no apparent disability	A	0	High	0	0	0	0	0	0	0	3 to less than 6 years	4.83333	36.5	35 to less than 40	less than 6 yrs
111	1115	Cairo	urban	urban governorate	female	5	No Disablity	#NULL!	no	no	no	no	no	no	no	no	no	The child is not transeferred for suspected delay	university	No Apaprent Disability	A	1			Wife of HH head	work (paid-unpaid-his own-employer)	42.4	university	HH Head	40 +	no apparent disability	A	0	High	0	0	0	0	0	0	0	3 to less than 6 years	4.25	46.6667	40 +	less than 6 yrs
112	1125	Cairo	urban	urban governorate	male	5	No Disablity	#NULL!	no	no	no	no	no	no	no	no	no	The child is not transeferred for suspected delay	university	No Apaprent Disability	A	1			Wife of HH head	work (paid-unpaid-his own-employer)	42.8	university	HH Head	40 +	no apparent disability	A	0	High	0	0	0	0	0	0	0	less than 3 years old	2.41667	45.1667	40 +	less than 6 yrs
113	1133	Cairo	urban	urban governorate	male	4	No Disablity	yes	no	no	no	no	no	no	no	no	no	The child is not transeferred for suspected delay	university	No Apaprent Disability	A	2			Wife of HH head	Does not work does not look for work	25.9	university	HH Head	18 to less than 35	no apparent disability	A	0	High	0	0	0	0	0	0	0	6-12 years old	9.41667	35.3333	35 to less than 40	6+yrs
113	1134	Cairo	urban	urban governorate	male	4	No Disablity	#NULL!	no	no	no	no	no	no	no	no	no	The child is not transeferred for suspected delay	university	No Apaprent Disability	A	2			Wife of HH head	Does not work does not look for work	32.8	university	HH Head	18 to less than 35	no apparent disability	A	0	High	0	0	0	0	0	0	0	less than 3 years old	2.5	35.3333	35 to less than 40	less than 6 yrs
114	1146	Cairo	urban	urban governorate	female	6	No Disablity	yes	no	no	no	no	no	no	no	no	no	The child is transferred for suspected delay	Illeterate	No Apaprent Disability	A	2			Wife of HH head	Does not work does not look for work	31.9	Illeterate	HH Head	18 to less than 35	no apparent disability	A	yes	High	1	1	0	0	0	1	1	6-12 years old	8.58333	40.5	40 +	6+yrs
114	1145	Cairo	urban	urban governorate	female	6	No Disablity	yes	no	no	no	no	no	no	no	no	no	The child is not transeferred for suspected delay	Illeterate	No Apaprent Disability	A	2			Wife of HH head	Does not work does not look for work	30.3	Illeterate	HH Head	18 to less than 35	no apparent disability	A	0	High	0	0	0	0	0	0	0	6-12 years old	10.1667	40.5	40 +	6+yrs
115	1153	Cairo	urban	urban governorate	female	4	No Disablity	yes	no	no	no	no	no	no	no	no	no	The child is not transeferred for suspected delay	university	No Apaprent Disability	A	2			Wife of HH head	Does not work does not look for work	25.8	post grduate	HH Head	18 to less than 35	no apparent disability	A	0	High	0	0	0	0	0	0	0	6-12 years old	8.41667	34.25	18 to less than 35	6+yrs
115	1154	Cairo	urban	urban governorate	female	4	No Disablity	#NULL!	no	no	no	no	no	no	no	no	no	The child is not transeferred for suspected delay	university	No Apaprent Disability	A	2			Wife of HH head	Does not work does not look for work	29.9	post grduate	HH Head	18 to less than 35	no apparent disability	A	0	High	0	0	0	0	0	0	0	3 to less than 6 years	4.33333	34.25	18 to less than 35	less than 6 yrs
116	1163	Cairo	urban	urban governorate	female	4	No Disablity	yes	no	no	no	no	no	no	no	no	no	The child is not transeferred for suspected delay	4 years istitute	No Apaprent Disability	A	2			Wife of HH head	Does not work does not look for work	21.3	university	HH Head	18 to less than 35	no apparent disability	A	0	High	0	0	0	0	0	0	0	6-12 years old	7.33333	28.6667	18 to less than 35	6+yrs
116	1164	Cairo	urban	urban governorate	female	4	No Disablity	#NULL!	no	no	no	no	no	no	no	no	no	The child is not transeferred for suspected delay	4 years istitute	No Apaprent Disability	A	2			Wife of HH head	Does not work does not look for work	23.5	university	HH Head	18 to less than 35	no apparent disability	A	0	High	0	0	0	0	0	0	0	3 to less than 6 years	5.16667	28.6667	18 to less than 35	less than 6 yrs
117	1174	Cairo	urban	urban governorate	male	6	No Disablity	yes	no	no	no	no	no	no	no	no	no	The child is not transeferred for suspected delay	university	No Apaprent Disability	A	3			Wife of HH head	Does not work does not look for work	24.5	university	HH Head	18 to less than 35	no apparent disability	A	0	High	0	0	0	0	0	0	0	6-12 years old	11	35.5	35 to less than 40	6+yrs
117	1175	Cairo	urban	urban governorate	male	6	No Disablity	yes	no	no	no	no	yes	no	no	no	no	The child is not transeferred for suspected delay	university	No Apaprent Disability	A	3	1	2	Wife of HH head	Does not work does not look for work	29.5	university	HH Head	18 to less than 35	no apparent disability	A	0	High	0	0	0	0	0	0	0	6-12 years old	6	35.5	35 to less than 40	6+yrs
117	1176	Cairo	urban	urban governorate	male	6	No Disablity	yes	no	no	no	no	yes	no	no	no	no	The child is not transeferred for suspected delay	university	No Apaprent Disability	A	3	1	2	Wife of HH head	Does not work does not look for work	29.5	university	HH Head	18 to less than 35	no apparent disability	A	0	High	0	0	0	0	0	0	0	6-12 years old	6	35.5	35 to less than 40	6+yrs
118	1183	Cairo	urban	urban governorate	male	3	No Disablity	#NULL!	no	no	no	no	yes	no	no	no	no	The child is not transeferred for suspected delay	university	No Apaprent Disability	A	1			Wife of HH head	Does not work does not look for work	24.8	university	HH Head	18 to less than 35	no apparent disability	A	0	High	0	0	0	0	0	0	0	less than 3 years old	2.91667	27.6667	18 to less than 35	less than 6 yrs
119	1193	Cairo	urban	urban governorate	female	4	No Disablity	#NULL!	no	no	no	no	yes	no	no	no	no	The child is not transeferred for suspected delay	university	No Apaprent Disability	A	2			Wife of HH head	Does not work does not look for work	23.1	university	HH Head	18 to less than 35	no apparent disability	A	0	High	0	0	0	0	0	0	0	3 to less than 6 years	4.33333	27.4167	18 to less than 35	less than 6 yrs
119	1194	Cairo	urban	urban governorate	male	4	No Disablity	#NULL!	no	no	no	no	yes	no	no	no	no	The child is not transeferred for suspected delay	university	No Apaprent Disability	A	2			Wife of HH head	Does not work does not look for work	25.8	university	HH Head	18 to less than 35	no apparent disability	A	0	High	0	0	0	0	0	0	0	less than 3 years old	1.58333	27.4167	18 to less than 35	less than 6 yrs
120	1203	Cairo	urban	urban governorate	male	4	No Disablity	yes	no	no	no	no	no	no	no	no	no	The child is not transeferred for suspected delay	university	No Apaprent Disability	A	2			Wife of HH head	work (paid-unpaid-his own-employer)	26.8	university	HH Head	18 to less than 35	no apparent disability	A	0	High	0	0	0	0	0	0	0	6-12 years old	7.5	34.25	18 to less than 35	6+yrs
120	1204	Cairo	urban	urban governorate	male	4	No Disablity	#NULL!	no	no	no	no	no	no	no	no	no	The child is not transeferred for suspected delay	university	No Apaprent Disability	A	2			Wife of HH head	work (paid-unpaid-his own-employer)	30.8	university	HH Head	18 to less than 35	no apparent disability	A	0	High	0	0	0	0	0	0	0	3 to less than 6 years	3.5	34.25	18 to less than 35	less than 6 yrs
121	1213	Cairo	urban	urban governorate	male	4	No Disablity	yes	no	no	no	no	no	no	no	no	no	The child is not transeferred for suspected delay	university	No Apaprent Disability	A	2			Wife of HH head	Does not work does not look for work	22.4	university	HH Head	18 to less than 35	no apparent disability	A	0	High	0	0	0	0	0	0	0	6-12 years old	10.25	32.6667	18 to less than 35	6+yrs
121	1214	Cairo	urban	urban governorate	female	4	No Disablity	#NULL!	no	no	no	no	no	no	no	no	no	The child is not transeferred for suspected delay	university	No Apaprent Disability	A	2			Wife of HH head	Does not work does not look for work	29.3	university	HH Head	18 to less than 35	no apparent disability	A	0	High	0	0	0	0	0	0	0	3 to less than 6 years	3.41667	32.6667	18 to less than 35	less than 6 yrs
122	1223	Cairo	urban	urban governorate	male	3	No Disablity	#NULL!	no	no	no	no	no	no	no	no	no	The child is not transeferred for suspected delay	university	No Apaprent Disability	A	1			Wife of HH head	Does not work does not look for work	32.1	university	HH Head	18 to less than 35	no apparent disability	A	0	High	0	0	0	0	0	0	0	less than 3 years old	1.33333	33.4167	18 to less than 35	less than 6 yrs
123	1234	Cairo	urban	urban governorate	female	5	No Disablity	yes	no	no	no	no	no	no	no	no	no	The child is not transeferred for suspected delay	university	No Apaprent Disability	A	2			Wife of HH head	Does not work does not look for work	23.3	university	HH Head	18 to less than 35	no apparent disability	A	0	High	0	0	0	0	0	0	0	6-12 years old	10.25	33.5	18 to less than 35	6+yrs
123	1235	Cairo	urban	urban governorate	male	5	No Disablity	#NULL!	no	no	no	no	no	no	no	no	no	The child is not transeferred for suspected delay	university	No Apaprent Disability	A	2			Wife of HH head	Does not work does not look for work	29	university	HH Head	18 to less than 35	no apparent disability	A	0	High	0	0	0	0	0	0	0	3 to less than 6 years	4.5	33.5	18 to less than 35	less than 6 yrs
124	1243	Cairo	urban	urban governorate	female	3	No Disablity	yes	no	no	no	no	no	no	no	no	no	The child is not transeferred for suspected delay	university	No Apaprent Disability	A	1			Wife of HH head	Does not work does not look for work	22.7	university	HH Head	18 to less than 35	no apparent disability	A	0	High	0	0	0	0	0	0	0	6-12 years old	11.8333	34.5	18 to less than 35	6+yrs
125	1253	Cairo	urban	urban governorate	male	3	No Disablity	#NULL!	no	no	no	no	no	no	no	no	no	The child is not transeferred for suspected delay	university	No Apaprent Disability	A	1			Wife of HH head	Does not work does not look for work	29.4	university	HH Head	18 to less than 35	no apparent disability	A	0	High	0	0	0	0	0	0	0	less than 3 years old	1	30.4167	18 to less than 35	less than 6 yrs
126	1263	Cairo	urban	urban governorate	female	3	No Disablity	#NULL!	no	no	no	no	no	no	no	no	no	The child is not transeferred for suspected delay	university	No Apaprent Disability	A	1			Wife of HH head	Does not work does not look for work	30.8	university	HH Head	18 to less than 35	no apparent disability	A	0	High	0	0	0	0	0	0	0	less than 3 years old	1.83333	32.6667	18 to less than 35	less than 6 yrs
127	1274	Cairo	urban	urban governorate	female	5	No Disablity	#NULL!	no	no	no	no	no	no	no	no	no	The child is not transeferred for suspected delay	university	No Apaprent Disability	A	2			Wife of HH head	Does not work does not look for work	28.8	university	HH Head	18 to less than 35	no apparent disability	A	0	High	0	0	0	0	0	0	0	3 to less than 6 years	5.5	34.25	18 to less than 35	less than 6 yrs
127	1275	Cairo	urban	urban governorate	male	5	No Disablity	#NULL!	no	no	no	no	no	no	no	no	no	The child is not transeferred for suspected delay	university	No Apaprent Disability	A	2			Wife of HH head	Does not work does not look for work	32.8	university	HH Head	18 to less than 35	no apparent disability	A	0	High	0	0	0	0	0	0	0	less than 3 years old	1.41667	34.25	18 to less than 35	less than 6 yrs
128	1283	Cairo	urban	urban governorate	male	4	No Disablity	#NULL!	no	no	no	no	no	no	no	no	no	The child is not transeferred for suspected delay	university	No Apaprent Disability	A	1			Wife of HH head	Does not work does not look for work	26.7	university	HH Head	18 to less than 35	no apparent disability	A	0	High	0	0	0	0	0	0	0	3 to less than 6 years	3.41667	30.0833	18 to less than 35	less than 6 yrs
129	1294	Cairo	urban	urban governorate	female	4	No Disablity	#NULL!	no	no	no	no	no	no	no	no	no	The child is not transeferred for suspected delay	university	No Apaprent Disability	A	1			Wife of HH head	work (paid-unpaid-his own-employer)	34.3	university	HH Head	18 to less than 35	no apparent disability	A	0	High	0	0	0	0	0	0	0	less than 3 years old	1	35.3333	35 to less than 40	less than 6 yrs
130	1304	Cairo	urban	urban governorate	female	5	No Disablity	yes	no	no	no	no	no	no	no	no	no	The child is not transeferred for suspected delay	university	No Apaprent Disability	A	2			Wife of HH head	work (paid-unpaid-his own-employer)	29.4	university	HH Head	18 to less than 35	no apparent disability	A	0	High	0	0	0	0	0	0	0	6-12 years old	8.25	37.6667	35 to less than 40	6+yrs
130	1305	Cairo	urban	urban governorate	male	5	No Disablity	#NULL!	no	no	no	no	no	no	no	no	no	The child is not transeferred for suspected delay	university	No Apaprent Disability	A	2			Wife of HH head	work (paid-unpaid-his own-employer)	33.3	university	HH Head	18 to less than 35	no apparent disability	A	0	High	0	0	0	0	0	0	0	3 to less than 6 years	4.41667	37.6667	35 to less than 40	less than 6 yrs
131	1313	Cairo	urban	urban governorate	male	3	No Disablity	#NULL!	no	no	no	no	no	no	no	no	no	The child is not transeferred for suspected delay	university	No Apaprent Disability	A	1			Wife of HH head	Does not work does not look for work	23.8	university	HH Head	18 to less than 35	no apparent disability	A	0	High	0	0	0	0	0	0	0	less than 3 years old	2.25	26	18 to less than 35	less than 6 yrs
132	1323	Cairo	urban	urban governorate	male	4	No Disablity	#NULL!	no	no	no	no	no	no	no	no	no	The child is not transeferred for suspected delay	university	No Apaprent Disability	A	2			Wife of HH head	Does not work does not look for work	27.1	university	HH Head	18 to less than 35	no apparent disability	A	0	High	0	0	0	0	0	0	0	3 to less than 6 years	5.16667	32.25	18 to less than 35	less than 6 yrs
132	1324	Cairo	urban	urban governorate	female	4	No Disablity	#NULL!	no	no	no	no	no	no	no	no	no	The child is not transeferred for suspected delay	university	No Apaprent Disability	A	2			Wife of HH head	Does not work does not look for work	27.4	university	HH Head	18 to less than 35	no apparent disability	A	0	High	0	0	0	0	0	0	0	3 to less than 6 years	4.83333	32.25	18 to less than 35	less than 6 yrs
133	1336	Cairo	urban	urban governorate	male	9	No Disablity	yes	no	no	no	no	no	no	no	no	no	The child is transferred for suspected delay	Illeterate	No Apaprent Disability	A	4			Wife of HH head	Does not work does not look for work	28.4	Illeterate	HH Head	18 to less than 35	no apparent disability	A	0	High	0	0	0	0	0	0	1	6-12 years old	10.5833	39	35 to less than 40	6+yrs
133	1337	Cairo	urban	urban governorate	male	9	No Disablity	yes	no	no	no	no	no	no	no	no	no	The child is not transeferred for suspected delay	Illeterate	No Apaprent Disability	A	4			Wife of HH head	Does not work does not look for work	29.8	Illeterate	HH Head	18 to less than 35	no apparent disability	A	0	High	0	0	0	0	0	0	0	6-12 years old	9.16667	39	35 to less than 40	6+yrs
133	1338	Cairo	urban	urban governorate	female	9	No Disablity	yes	no	no	no	no	no	no	no	no	no	The child is not transeferred for suspected delay	Illeterate	No Apaprent Disability	A	4			Wife of HH head	Does not work does not look for work	32.6	Illeterate	HH Head	18 to less than 35	no apparent disability	A	0	High	0	0	0	0	0	0	0	6-12 years old	6.41667	39	35 to less than 40	6+yrs
133	1339	Cairo	urban	urban governorate	male	9	No Disablity	#NULL!	no	no	no	no	no	no	no	no	no	The child is not transeferred for suspected delay	Illeterate	No Apaprent Disability	A	4			Wife of HH head	Does not work does not look for work	35.8	Illeterate	HH Head	35 to less than 40	no apparent disability	A	0	High	0	0	0	0	0	0	0	3 to less than 6 years	3.25	39	35 to less than 40	less than 6 yrs
134	1343	Cairo	urban	urban governorate	female	3	No Disablity	#NULL!	no	no	no	no	no	no	no	no	no	The child is not transeferred for suspected delay	university	No Apaprent Disability	A	1			Wife of HH head	Does not work does not look for work	27.5	university	HH Head	18 to less than 35	no apparent disability	A	0	High	0	0	0	0	0	0	0	3 to less than 6 years	3.16667	30.6667	18 to less than 35	less than 6 yrs
135	1353	Cairo	urban	urban governorate	male	5	No Disablity	yes	no	no	no	no	no	no	no	no	no	The child is not transeferred for suspected delay	university	No Apaprent Disability	A	3			Wife of HH head	Does not work does not look for work	26.8	university	HH Head	18 to less than 35	no apparent disability	A	0	High	0	0	0	0	0	0	0	6-12 years old	8.5	35.25	35 to less than 40	6+yrs
135	1354	Cairo	urban	urban governorate	male	5	No Disablity	yes	no	no	no	no	yes	no	no	yes	no	The child is not transeferred for suspected delay	university	No Apaprent Disability	A	3			Wife of HH head	Does not work does not look for work	28.8	university	HH Head	18 to less than 35	no apparent disability	A	0	High	0	0	0	0	0	0	0	6-12 years old	6.41667	35.25	35 to less than 40	6+yrs
135	1355	Cairo	urban	urban governorate	male	5	No Disablity	#NULL!	no	no	no	no	no	no	no	no	no	The child is not transeferred for suspected delay	university	No Apaprent Disability	A	3			Wife of HH head	Does not work does not look for work	30.9	university	HH Head	18 to less than 35	no apparent disability	A	0	High	0	0	0	0	0	0	0	3 to less than 6 years	4.33333	35.25	35 to less than 40	less than 6 yrs
136	1364	Cairo	urban	urban governorate	male	5	No Disablity	yes	no	no	no	no	no	no	no	no	no	The child is not transeferred for suspected delay	university	No Apaprent Disability	A	2			Wife of HH head	Does not work does not look for work	38.7	university	HH Head	35 to less than 40	no apparent disability	A	0	High	0	0	0	0	0	0	0	6-12 years old	10.4167	49.0833	40 +	6+yrs
136	1365	Cairo	urban	urban governorate	female	5	No Disablity	yes	no	no	no	no	yes	yes	no	no	yes	The child is transferred for suspected delay	university	No Apaprent Disability	A	2			Wife of HH head	Does not work does not look for work	41.8	university	HH Head	40 +	no apparent disability	A	0	High	1	0	0	0	0	0	0	6-12 years old	7.33333	49.0833	40 +	6+yrs
137	1373	Cairo	urban	urban governorate	female	3	No Disablity	#NULL!	no	no	no	no	no	no	no	no	no	The child is not transeferred for suspected delay	university	No Apaprent Disability	A	1			Wife of HH head	Does not work does not look for work	25.5	university	HH Head	18 to less than 35	no apparent disability	A	0	High	0	0	0	0	0	0	0	less than 3 years old	2.91667	28.4167	18 to less than 35	less than 6 yrs
138	1383	Cairo	urban	urban governorate	female	4	No Disablity	yes	no	no	no	no	yes	no	no	yes	no	The child is not transeferred for suspected delay	university	No Apaprent Disability	A	1			Wife of HH head	Does not work does not look for work	23.2	university	HH Head	18 to less than 35	no apparent disability	A	0	High	0	0	0	0	0	0	0	6-12 years old	7.25	30.4167	18 to less than 35	6+yrs
139	1392	Cairo	urban	urban governorate	female	2	No Disablity	#NULL!	no	no	no	no	no	no	no	no	no	The child is not transeferred for suspected delay	university	No Apaprent Disability	A	1			HH Head	work (paid-unpaid-his own-employer)	33.2	the child has no father in the HH	the child has no mother is not in the HH	18 to less than 35	99	#N/A	0	High	0	0	0	0	0	0	0	3 to less than 6 years	4.5	37.6667	35 to less than 40	less than 6 yrs
140	1403	Cairo	urban	urban governorate	female	3	No Disablity	yes	no	no	no	no	no	no	no	no	no	The child is not transeferred for suspected delay	Primary	No Apaprent Disability	A	1			Wife of HH head	Does not work does not look for work	24.2	High School and technical	HH Head	18 to less than 35	no apparent disability	A	0	High	0	0	0	0	0	0	0	6-12 years old	6.41667	30.5833	18 to less than 35	6+yrs
141	1413	Cairo	urban	urban governorate	male	3	No Disablity	#NULL!	no	no	no	no	no	no	no	no	no	The child is not transeferred for suspected delay	4 years istitute	No Apaprent Disability	A	1			Wife of HH head	Does not work does not look for work	23.3	High School and technical	HH Head	18 to less than 35	no apparent disability	A	0	High	0	0	0	0	0	0	0	less than 3 years old	1.16667	24.4167	18 to less than 35	less than 6 yrs
142	1423	Cairo	urban	urban governorate	male	4	No Disablity	yes	no	no	no	no	no	no	no	no	no	The child is not transeferred for suspected delay	university	No Apaprent Disability	A	2			Wife of HH head	Does not work does not look for work	23.6	High School and technical	HH Head	18 to less than 35	no apparent disability	A	0	High	0	0	0	0	0	0	0	6-12 years old	7.16667	30.75	18 to less than 35	6+yrs
142	1424	Cairo	urban	urban governorate	male	4	No Disablity	#NULL!	no	no	no	no	no	no	no	no	no	The child is not transeferred for suspected delay	university	No Apaprent Disability	A	2			Wife of HH head	Does not work does not look for work	25.3	High School and technical	HH Head	18 to less than 35	no apparent disability	A	0	High	0	0	0	0	0	0	0	3 to less than 6 years	5.5	30.75	18 to less than 35	less than 6 yrs
143	1433	Cairo	urban	urban governorate	female	4	No Disablity	yes	no	no	no	no	no	no	no	no	no	The child is not transeferred for suspected delay	university	No Apaprent Disability	A	2			Wife of HH head	Does not work does not look for work	26.1	university	HH Head	18 to less than 35	no apparent disability	A	0	High	0	0	0	0	0	0	0	6-12 years old	6.25	32.3333	18 to less than 35	6+yrs
143	1434	Cairo	urban	urban governorate	male	4	No Disablity	#NULL!	no	no	no	no	no	no	no	no	no	The child is transferred for suspected delay	university	No Apaprent Disability	A	2			Wife of HH head	Does not work does not look for work	29.2	university	HH Head	18 to less than 35	no apparent disability	A	0	High	0	0	0	0	0	0	0	3 to less than 6 years	3.16667	32.3333	18 to less than 35	less than 6 yrs
144	1443	Cairo	urban	urban governorate	male	4	No Disablity	yes	no	no	no	no	no	no	no	no	no	The child is not transeferred for suspected delay	university	No Apaprent Disability	A	2			Wife of HH head	work (paid-unpaid-his own-employer)	23.2	university	HH Head	18 to less than 35	no apparent disability	A	0	High	0	0	0	0	0	0	0	6-12 years old	7.25	30.4167	18 to less than 35	6+yrs
144	1444	Cairo	urban	urban governorate	male	4	No Disablity	#NULL!	no	no	no	no	no	no	no	no	no	The child is not transeferred for suspected delay	university	No Apaprent Disability	A	2			Wife of HH head	work (paid-unpaid-his own-employer)	24.8	university	HH Head	18 to less than 35	no apparent disability	A	0	High	0	0	0	0	0	0	0	3 to less than 6 years	5.66667	30.4167	18 to less than 35	less than 6 yrs
145	1453	Cairo	urban	urban governorate	female	5	No Disablity	yes	no	no	no	no	no	no	no	no	no	The child is not transeferred for suspected delay	university	No Apaprent Disability	A	3			Wife of HH head	work (paid-unpaid-his own-employer)	23.3	university	HH Head	18 to less than 35	no apparent disability	A	0	High	0	0	0	0	0	0	0	6-12 years old	11.1667	34.4167	18 to less than 35	6+yrs
145	1454	Cairo	urban	urban governorate	female	5	No Disablity	yes	no	no	no	no	no	no	no	no	no	The child is not transeferred for suspected delay	university	No Apaprent Disability	A	3			Wife of HH head	work (paid-unpaid-his own-employer)	24.9	university	HH Head	18 to less than 35	no apparent disability	A	0	High	0	0	0	0	0	0	0	6-12 years old	9.5	34.4167	18 to less than 35	6+yrs
145	1455	Cairo	urban	urban governorate	male	5	No Disablity	#NULL!	no	no	no	no	no	no	no	no	no	The child is not transeferred for suspected delay	university	No Apaprent Disability	A	3			Wife of HH head	work (paid-unpaid-his own-employer)	29.9	university	HH Head	18 to less than 35	no apparent disability	A	0	High	0	0	0	0	0	0	0	3 to less than 6 years	4.5	34.4167	18 to less than 35	less than 6 yrs
146	1463	Cairo	urban	urban governorate	male	4	No Disablity	yes	no	no	no	no	no	no	no	no	no	The child is not transeferred for suspected delay	High School and technical	No Apaprent Disability	A	2			Wife of HH head	Does not work does not look for work	20.8	High School and technical	HH Head	18 to less than 35	no apparent disability	A	0	High	0	0	0	0	0	0	0	6-12 years old	6.5	27.25	18 to less than 35	6+yrs
146	1464	Cairo	urban	urban governorate	female	4	No Disablity	#NULL!	no	no	no	no	no	no	no	no	no	The child is not transeferred for suspected delay	High School and technical	No Apaprent Disability	A	2			Wife of HH head	Does not work does not look for work	23.8	High School and technical	HH Head	18 to less than 35	no apparent disability	A	0	High	0	0	0	0	0	0	0	3 to less than 6 years	3.41667	27.25	18 to less than 35	less than 6 yrs
147	1473	Cairo	urban	urban governorate	male	3	No Disablity	#NULL!	no	no	no	no	no	no	no	no	no	The child is not transeferred for suspected delay	university	No Apaprent Disability	A	1			Wife of HH head	Does not work does not look for work	29.3	university	HH Head	18 to less than 35	no apparent disability	A	0	High	0	0	0	0	0	0	0	less than 3 years old	2.16667	31.5	18 to less than 35	less than 6 yrs
148	1483	Cairo	urban	urban governorate	female	3	No Disablity	#NULL!	no	no	no	no	no	no	no	no	no	The child is not transeferred for suspected delay	Primary	No Apaprent Disability	A	1			Wife of HH head	Does not work does not look for work	23.4	Prep	HH Head	18 to less than 35	no apparent disability	A	0	High	0	0	0	0	0	0	0	less than 3 years old	2.83333	26.25	18 to less than 35	less than 6 yrs
149	1496	Cairo	urban	urban governorate	male	7	No Disablity	#NULL!	no	no	no	no	no	no	no	no	no	The child is not transeferred for suspected delay	university	No Apaprent Disability	A	2			Wife of HH head	Does not work does not look for work	45.4	university	HH Head	40 +	no apparent disability	A	0	High	0	0	0	0	0	0	0	less than 3 years old	2.91667	48.3333	40 +	less than 6 yrs
149	1497	Cairo	urban	urban governorate	male	7	No Disablity	#NULL!	no	no	no	no	no	no	no	no	no	The child is not transeferred for suspected delay	university	No Apaprent Disability	A	2			Wife of HH head	Does not work does not look for work	46.5	university	HH Head	40 +	no apparent disability	A	0	High	0	0	0	0	0	0	0	less than 3 years old	1.83333	48.3333	40 +	less than 6 yrs
150	1503	Cairo	urban	urban governorate	female	3	No Disablity	#NULL!	no	no	no	no	no	no	no	no	no	The child is not transeferred for suspected delay	Read and write	No Apaprent Disability	A	1			Wife of HH head	Does not work does not look for work	22.8	Primary	HH Head	18 to less than 35	no apparent disability	A	0	High	0	0	0	0	0	0	0	less than 3 years old	1.5	24.25	18 to less than 35	less than 6 yrs
151	1513	Cairo	urban	urban governorate	male	5	No Disablity	yes	no	no	no	no	no	no	no	no	no	The child is not transeferred for suspected delay	university	No Apaprent Disability	A	3			Wife of HH head	Does not work does not look for work	25.9	university	HH Head	18 to less than 35	no apparent disability	A	0	High	0	0	0	0	0	0	0	6-12 years old	10.6667	36.5833	35 to less than 40	6+yrs
151	1514	Cairo	urban	urban governorate	female	5	No Disablity	yes	no	no	no	no	no	no	no	no	no	The child is not transeferred for suspected delay	university	No Apaprent Disability	A	3			Wife of HH head	Does not work does not look for work	27.5	university	HH Head	18 to less than 35	no apparent disability	A	0	High	0	0	0	0	0	0	0	6-12 years old	9.08333	36.5833	35 to less than 40	6+yrs
151	1515	Cairo	urban	urban governorate	male	5	No Disablity	#NULL!	no	no	no	no	no	no	no	no	no	The child is not transeferred for suspected delay	university	No Apaprent Disability	A	3			Wife of HH head	Does not work does not look for work	33.3	university	HH Head	18 to less than 35	no apparent disability	A	0	High	0	0	0	0	0	0	0	3 to less than 6 years	3.25	36.5833	35 to less than 40	less than 6 yrs
152	1523	Cairo	urban	urban governorate	male	3	No Disablity	#NULL!	no	no	no	no	no	no	no	no	no	The child is not transeferred for suspected delay	university	No Apaprent Disability	A	1			Wife of HH head	Does not work does not look for work	28.3	university	HH Head	18 to less than 35	no apparent disability	A	0	High	0	0	0	0	0	0	0	3 to less than 6 years	4.08333	32.4167	18 to less than 35	less than 6 yrs
153	1533	Cairo	urban	urban governorate	female	4	No Disablity	yes	no	no	no	no	no	no	no	no	no	The child is not transeferred for suspected delay	university	No Apaprent Disability	A	2			Wife of HH head	Does not work does not look for work	24.6	university	HH Head	18 to less than 35	no apparent disability	A	0	High	0	0	0	0	0	0	0	6-12 years old	11.4167	36	35 to less than 40	6+yrs
153	1534	Cairo	urban	urban governorate	female	4	No Disablity	yes	no	no	no	no	no	no	no	no	no	The child is not transeferred for suspected delay	university	No Apaprent Disability	A	2			Wife of HH head	Does not work does not look for work	26.5	university	HH Head	18 to less than 35	no apparent disability	A	0	High	0	0	0	0	0	0	0	6-12 years old	9.5	36	35 to less than 40	6+yrs
154	1545	Cairo	urban	urban governorate	female	6	No Disablity	yes	no	no	no	no	no	no	no	no	no	The child is not transeferred for suspected delay	university	No Apaprent Disability	A	2			Wife of HH head	Does not work does not look for work	28.1	university	HH Head	18 to less than 35	no apparent disability	A	0	High	0	0	0	0	0	0	0	6-12 years old	8.16667	36.25	35 to less than 40	6+yrs
154	1546	Cairo	urban	urban governorate	male	6	No Disablity	#NULL!	no	no	no	no	no	no	no	no	no	The child is not transeferred for suspected delay	university	No Apaprent Disability	A	2			Wife of HH head	Does not work does not look for work	30.8	university	HH Head	18 to less than 35	no apparent disability	A	0	High	0	0	0	0	0	0	0	3 to less than 6 years	5.5	36.25	35 to less than 40	less than 6 yrs
155	1554	Cairo	urban	urban governorate	male	4	No Disablity	yes	no	no	no	no	no	no	no	no	no	The child is not transeferred for suspected delay	university	No Apaprent Disability	A	1			Wife of HH head	Does not work does not look for work	24.5	university	HH Head	18 to less than 35	no apparent disability	A	0	High	0	0	0	0	0	0	0	6-12 years old	11.25	35.75	35 to less than 40	6+yrs
156	1563	Cairo	urban	urban governorate	male	4	No Disablity	yes	no	no	no	no	no	no	no	no	no	The child is not transeferred for suspected delay	university	No Apaprent Disability	A	2			Wife of HH head	work (paid-unpaid-his own-employer)	25.2	university	HH Head	18 to less than 35	no apparent disability	A	0	High	0	0	0	0	0	0	0	6-12 years old	10	35.1667	35 to less than 40	6+yrs
156	1564	Cairo	urban	urban governorate	male	4	No Disablity	yes	no	no	no	no	no	no	no	no	no	The child is not transeferred for suspected delay	university	No Apaprent Disability	A	2			Wife of HH head	work (paid-unpaid-his own-employer)	27.6	university	HH Head	18 to less than 35	no apparent disability	A	0	High	0	0	0	0	0	0	0	6-12 years old	7.58333	35.1667	35 to less than 40	6+yrs
157	1573	Cairo	urban	urban governorate	male	5	No Disablity	yes	no	no	no	no	no	no	no	no	no	The child is not transeferred for suspected delay	Illeterate	No Apaprent Disability	A	3			Wife of HH head	Does not work does not look for work	23.1	Read and write	HH Head	18 to less than 35	no apparent disability	A	0	High	0	0	0	0	0	0	0	6-12 years old	10.1667	33.25	18 to less than 35	6+yrs
157	1574	Cairo	urban	urban governorate	female	5	No Disablity	yes	no	no	no	no	no	no	no	no	no	The child is not transeferred for suspected delay	Illeterate	No Apaprent Disability	A	3	1	2	Wife of HH head	Does not work does not look for work	24.8	Read and write	HH Head	18 to less than 35	no apparent disability	A	0	High	0	0	0	0	0	0	0	6-12 years old	8.41667	33.25	18 to less than 35	6+yrs
157	1575	Cairo	urban	urban governorate	female	5	No Disablity	yes	no	no	no	no	no	no	no	no	no	The child is not transeferred for suspected delay	Illeterate	No Apaprent Disability	A	3	1	2	Wife of HH head	Does not work does not look for work	24.8	Read and write	HH Head	18 to less than 35	no apparent disability	A	0	High	0	0	0	0	0	0	0	6-12 years old	8.41667	33.25	18 to less than 35	6+yrs
158	1583	Cairo	urban	urban governorate	female	3	No Disablity	#NULL!	no	no	no	no	no	no	no	no	no	The child is not transeferred for suspected delay	university	No Apaprent Disability	A	1			Wife of HH head	work (paid-unpaid-his own-employer)	28.1	university	HH Head	18 to less than 35	no apparent disability	A	0	High	0	0	0	0	0	0	0	less than 3 years old	2	30.0833	18 to less than 35	less than 6 yrs
159	1593	Cairo	urban	urban governorate	male	3	No Disablity	#NULL!	no	no	no	no	no	no	no	no	no	The child is not transeferred for suspected delay	university	No Apaprent Disability	A	1			Wife of HH head	work (paid-unpaid-his own-employer)	25.8	university	HH Head	18 to less than 35	no apparent disability	A	0	High	0	0	0	0	0	0	0	less than 3 years old	2.41667	28.1667	18 to less than 35	less than 6 yrs
160	1603	Cairo	urban	urban governorate	male	3	No Disablity	yes	no	no	no	no	no	no	no	no	no	The child is not transeferred for suspected delay	High School and technical	No Apaprent Disability	A	1			Wife of HH head	work (paid-unpaid-his own-employer)	21.8	High School and technical	HH Head	18 to less than 35	no apparent disability	A	0	High	0	0	0	0	0	0	0	6-12 years old	6.41667	28.25	18 to less than 35	6+yrs
161	1613	Cairo	urban	urban governorate	male	3	No Disablity	#NULL!	no	no	no	no	no	no	no	no	no	The child is not transeferred for suspected delay	university	No Apaprent Disability	A	1			Wife of HH head	Does not work does not look for work	24.4	university	HH Head	18 to less than 35	no apparent disability	A	0	High	0	0	0	0	0	0	0	3 to less than 6 years	3.16667	27.5833	18 to less than 35	less than 6 yrs
162	1623	Cairo	urban	urban governorate	female	3	No Disablity	#NULL!	no	no	no	no	no	no	no	no	no	The child is not transeferred for suspected delay	High School and technical	No Apaprent Disability	A	1			Wife of HH head	Does not work does not look for work	21.8	Primary	HH Head	18 to less than 35	no apparent disability	A	0	High	0	0	0	0	0	0	0	3 to less than 6 years	3.41667	25.25	18 to less than 35	less than 6 yrs
163	1635	Cairo	urban	urban governorate	male	5	No Disablity	yes	no	no	no	no	no	no	no	no	no	The child is not transeferred for suspected delay	university	No Apaprent Disability	A	1			Wife of HH head	work (paid-unpaid-his own-employer)	30.7	university	HH Head	18 to less than 35	no apparent disability	A	0	High	0	0	0	0	0	0	0	6-12 years old	10.1667	40.8333	40 +	6+yrs
164	1643	Cairo	urban	urban governorate	female	3	No Disablity	#NULL!	no	no	no	no	no	no	no	no	no	The child is not transeferred for suspected delay	Illeterate	No Apaprent Disability	A	1			Wife of HH head	Does not work does not look for work	46.3	Illeterate	HH Head	40 +	aparent disability	C	0	High	0	0	0	0	0	0	0	3 to less than 6 years	3.5	49.8333	40 +	less than 6 yrs
165	1652	Cairo	urban	urban governorate	female	2	No Disablity	yes	no	no	no	no	no	no	no	no	no	The child is not transeferred for suspected delay	Illeterate	No Apaprent Disability	A	1			HH Head	Does not work does not look for work	41.5	the child has no father in the HH	the child has no mother is not in the HH	40 +	99	#N/A	0	High	0	0	0	0	0	0	0	6-12 years old	6.33333	47.8333	40 +	6+yrs
166	1663	Cairo	urban	urban governorate	female	3	No Disablity	#NULL!	no	no	no	no	no	no	no	no	no	The child is not transeferred for suspected delay	university	No Apaprent Disability	A	1			Wife of HH head	Does not work does not look for work	23.3	university	HH Head	18 to less than 35	no apparent disability	A	0	High	0	0	0	0	0	0	0	less than 3 years old	1.5	24.8333	18 to less than 35	less than 6 yrs
167	1673	Cairo	urban	urban governorate	female	4	No Disablity	yes	no	no	no	no	no	no	no	no	no	The child is not transeferred for suspected delay	university	No Apaprent Disability	A	2			Wife of HH head	Does not work does not look for work	25.8	university	HH Head	18 to less than 35	no apparent disability	A	0	High	0	0	0	0	0	0	0	6-12 years old	6.58333	32.4167	18 to less than 35	6+yrs
167	1674	Cairo	urban	urban governorate	male	4	No Disablity	#NULL!	no	no	no	no	no	no	no	no	no	The child is not transeferred for suspected delay	university	No Apaprent Disability	A	2			Wife of HH head	Does not work does not look for work	28.3	university	HH Head	18 to less than 35	no apparent disability	A	0	High	0	0	0	0	0	0	0	3 to less than 6 years	4.08333	32.4167	18 to less than 35	less than 6 yrs
168	1685	Cairo	urban	urban governorate	male	6	No Disablity	yes	no	no	no	no	no	no	no	no	no	The child is not transeferred for suspected delay	Above intermediate	No Apaprent Disability	A	2			Wife of HH head	Does not work does not look for work	32.2	4 years istitute	HH Head	18 to less than 35	no apparent disability	A	0	High	0	0	0	0	0	0	0	6-12 years old	11.1667	43.3333	40 +	6+yrs
168	1686	Cairo	urban	urban governorate	female	6	No Disablity	#NULL!	no	no	no	no	no	no	no	no	no	The child is not transeferred for suspected delay	Above intermediate	No Apaprent Disability	A	2			Wife of HH head	Does not work does not look for work	40.3	4 years istitute	HH Head	40 +	no apparent disability	A	0	High	0	0	0	0	0	0	0	3 to less than 6 years	3	43.3333	40 +	less than 6 yrs
169	1693	Cairo	urban	urban governorate	male	4	No Disablity	#NULL!	no	no	no	no	no	no	no	no	no	The child is not transeferred for suspected delay	university	No Apaprent Disability	A	2			Wife of HH head	Does not work does not look for work	26.3	4 years istitute	HH Head	18 to less than 35	no apparent disability	A	0	High	0	0	0	0	0	0	0	3 to less than 6 years	4.08333	30.3333	18 to less than 35	less than 6 yrs
169	1694	Cairo	urban	urban governorate	female	4	No Disablity	#NULL!	no	no	no	no	no	no	no	no	no	The child is not transeferred for suspected delay	university	No Apaprent Disability	A	2			Wife of HH head	Does not work does not look for work	27.9	4 years istitute	HH Head	18 to less than 35	no apparent disability	A	0	High	0	0	0	0	0	0	0	less than 3 years old	2.41667	30.3333	18 to less than 35	less than 6 yrs
170	1704	Cairo	urban	urban governorate	female	5	No Disablity	yes	no	no	no	no	no	no	no	no	no	The child is not transeferred for suspected delay	university	No Apaprent Disability	A	2			Wife of HH head	Does not work does not look for work	32.6	university	HH Head	18 to less than 35	no apparent disability	A	0	High	0	0	0	0	0	0	0	6-12 years old	10.25	42.8333	40 +	6+yrs
170	1705	Cairo	urban	urban governorate	male	5	No Disablity	#NULL!	no	no	no	no	no	no	no	no	no	The child is not transeferred for suspected delay	university	No Apaprent Disability	A	2			Wife of HH head	Does not work does not look for work	37.8	university	HH Head	35 to less than 40	no apparent disability	A	0	High	0	0	0	0	0	0	0	3 to less than 6 years	5	42.8333	40 +	less than 6 yrs
171	1713	Cairo	urban	urban governorate	female	5	No Disablity	yes	no	no	no	no	no	no	no	no	no	The child is not transeferred for suspected delay	4 years istitute	No Apaprent Disability	A	3			Wife of HH head	Does not work does not look for work	30.5	Above intermediate	HH Head	18 to less than 35	no apparent disability	A	0	High	0	0	0	0	0	0	0	6-12 years old	9.33333	39.8333	35 to less than 40	6+yrs
171	1714	Cairo	urban	urban governorate	female	5	No Disablity	yes	no	no	no	no	no	no	no	no	no	The child is not transeferred for suspected delay	4 years istitute	No Apaprent Disability	A	3			Wife of HH head	Does not work does not look for work	32.2	Above intermediate	HH Head	18 to less than 35	no apparent disability	A	0	High	0	0	0	0	0	0	0	6-12 years old	7.66667	39.8333	35 to less than 40	6+yrs
171	1715	Cairo	urban	urban governorate	female	5	No Disablity	#NULL!	no	no	no	no	no	no	no	no	no	The child is not transeferred for suspected delay	4 years istitute	No Apaprent Disability	A	3			Wife of HH head	Does not work does not look for work	35.5	Above intermediate	HH Head	35 to less than 40	no apparent disability	A	0	High	0	0	0	0	0	0	0	3 to less than 6 years	4.33333	39.8333	35 to less than 40	less than 6 yrs
172	1723	Cairo	urban	urban governorate	male	4	No Disablity	yes	no	no	no	no	no	no	no	no	no	The child is not transeferred for suspected delay	university	No Apaprent Disability	A	2			Wife of HH head	Does not work does not look for work	27.3	university	HH Head	18 to less than 35	no apparent disability	A	0	High	0	0	0	0	0	0	0	6-12 years old	10.75	38.0833	35 to less than 40	6+yrs
172	1724	Cairo	urban	urban governorate	male	4	No Disablity	yes	no	no	no	no	no	no	no	no	no	The child is not transeferred for suspected delay	university	No Apaprent Disability	A	2			Wife of HH head	Does not work does not look for work	31.7	university	HH Head	18 to less than 35	no apparent disability	A	0	High	0	0	0	0	0	0	0	6-12 years old	6.41667	38.0833	35 to less than 40	6+yrs
173	1734	Cairo	urban	urban governorate	male	4	No Disablity	yes	no	no	no	no	no	no	no	no	no	The child is not transeferred for suspected delay	university	No Apaprent Disability	A	1			Wife of HH head	Does not work does not look for work	34.2	university	HH Head	18 to less than 35	no apparent disability	A	0	High	0	0	0	0	0	0	0	6-12 years old	11.6667	45.8333	40 +	6+yrs
174	1743	Cairo	urban	urban governorate	female	6	No Disablity	#NULL!	no	no	no	no	no	no	no	no	no	The child is not transeferred for suspected delay	university	No Apaprent Disability	A	3			Wife of HH head	Does not work does not look for work	26.5	university	HH Head	18 to less than 35	no apparent disability	A	0	High	0	0	0	0	0	0	0	3 to less than 6 years	5.33333	31.8333	18 to less than 35	less than 6 yrs
174	1744	Cairo	urban	urban governorate	female	6	No Disablity	#NULL!	no	no	no	no	no	no	no	no	no	The child is not transeferred for suspected delay	university	No Apaprent Disability	A	3			Wife of HH head	Does not work does not look for work	27.5	university	HH Head	18 to less than 35	no apparent disability	A	0	High	0	0	0	0	0	0	0	3 to less than 6 years	4.33333	31.8333	18 to less than 35	less than 6 yrs
174	1745	Cairo	urban	urban governorate	male	6	No Disablity	#NULL!	no	no	no	no	no	no	no	no	no	The child is not transeferred for suspected delay	university	No Apaprent Disability	A	3			Wife of HH head	Does not work does not look for work	29.9	university	HH Head	18 to less than 35	no apparent disability	A	0	High	0	0	0	0	0	0	0	less than 3 years old	1.91667	31.8333	18 to less than 35	less than 6 yrs
175	1755	Cairo	urban	urban governorate	female	5	No Disablity	yes	no	no	no	no	no	no	no	no	no	The child is not transeferred for suspected delay	university	No Apaprent Disability	A	1			Wife of HH head	Does not work does not look for work	33.6	university	HH Head	18 to less than 35	no apparent disability	A	0	High	0	0	0	0	0	0	0	6-12 years old	9	42.5833	40 +	6+yrs
176	1763	Cairo	urban	urban governorate	male	5	No Disablity	yes	no	no	no	no	no	no	no	no	no	The child is not transeferred for suspected delay	university	No Apaprent Disability	A	3			Wife of HH head	Does not work does not look for work	26.1	university	HH Head	18 to less than 35	no apparent disability	A	0	High	0	0	0	0	0	0	0	6-12 years old	6.75	32.8333	18 to less than 35	6+yrs
176	1764	Cairo	urban	urban governorate	male	5	No Disablity	#NULL!	no	no	no	no	no	no	no	no	no	The child is not transeferred for suspected delay	university	No Apaprent Disability	A	3			Wife of HH head	Does not work does not look for work	27.5	university	HH Head	18 to less than 35	no apparent disability	A	0	High	0	0	0	0	0	0	0	3 to less than 6 years	5.33333	32.8333	18 to less than 35	less than 6 yrs
176	1765	Cairo	urban	urban governorate	female	5	No Disablity	#NULL!	no	no	no	no	no	no	no	no	no	The child is not transeferred for suspected delay	university	No Apaprent Disability	A	3			Wife of HH head	Does not work does not look for work	29.9	university	HH Head	18 to less than 35	no apparent disability	A	0	High	0	0	0	0	0	0	0	less than 3 years old	2.91667	32.8333	18 to less than 35	less than 6 yrs
177	1773	Cairo	urban	urban governorate	female	4	No Disablity	yes	no	no	no	no	yes	no	no	no	no	The child is not transeferred for suspected delay	university	No Apaprent Disability	A	2			Wife of HH head	Does not work does not look for work	28.8	university	HH Head	18 to less than 35	no apparent disability	A	0	High	0	0	0	0	0	0	0	6-12 years old	11	39.8333	35 to less than 40	6+yrs
177	1774	Cairo	urban	urban governorate	male	4	No Disablity	yes	no	no	no	no	no	no	no	no	no	The child is not transeferred for suspected delay	university	No Apaprent Disability	A	2			Wife of HH head	Does not work does not look for work	29.9	university	HH Head	18 to less than 35	no apparent disability	A	0	High	0	0	0	0	0	0	0	6-12 years old	9.91667	39.8333	35 to less than 40	6+yrs
178	1783	Cairo	urban	urban governorate	male	5	No Disablity	yes	no	no	no	no	no	no	no	no	no	The child is not transeferred for suspected delay	Illeterate	No Apaprent Disability	A	2			Wife of HH head	Does not work does not look for work	12.7	Illeterate	HH Head	less than 15	no apparent disability	A	0	High	0	0	0	0	0	0	0	6-12 years old	9.83333	22.5	18 to less than 35	6+yrs
178	1784	Cairo	urban	urban governorate	male	5	No Disablity	yes	no	no	no	no	no	no	no	no	no	The child is not transeferred for suspected delay	Illeterate	No Apaprent Disability	A	2			Wife of HH head	Does not work does not look for work	16.5	Illeterate	HH Head	15 to less than 18	no apparent disability	A	0	High	0	0	0	0	0	0	0	6-12 years old	6	22.5	18 to less than 35	6+yrs
179	1793	Cairo	urban	urban governorate	male	6	No Disablity	yes	no	no	no	no	no	no	no	no	no	The child is not transeferred for suspected delay	Illeterate	No Apaprent Disability	A	4			Wife of HH head	Does not work does not look for work	16.5	Illeterate	HH Head	15 to less than 18	no apparent disability	A	0	High	0	0	0	0	0	0	0	6-12 years old	11.4167	27.9167	18 to less than 35	6+yrs
179	1794	Cairo	urban	urban governorate	male	6	No Disablity	yes	no	no	no	no	no	no	no	no	no	The child is not transeferred for suspected delay	Illeterate	No Apaprent Disability	A	4			Wife of HH head	Does not work does not look for work	19.2	Illeterate	HH Head	18 to less than 35	no apparent disability	A	0	High	0	0	0	0	0	0	0	6-12 years old	8.75	27.9167	18 to less than 35	6+yrs
179	1795	Cairo	urban	urban governorate	female	6	No Disablity	#NULL!	no	no	no	no	no	no	no	no	no	The child is not transeferred for suspected delay	Illeterate	No Apaprent Disability	A	4			Wife of HH head	Does not work does not look for work	22.2	Illeterate	HH Head	18 to less than 35	no apparent disability	A	0	High	0	0	0	0	0	0	0	3 to less than 6 years	5.75	27.9167	18 to less than 35	less than 6 yrs
179	1796	Cairo	urban	urban governorate	female	6	No Disablity	#NULL!	no	no	no	no	no	no	no	no	no	The child is not transeferred for suspected delay	Illeterate	No Apaprent Disability	A	4			Wife of HH head	Does not work does not look for work	24.4	Illeterate	HH Head	18 to less than 35	no apparent disability	A	0	High	0	0	0	0	0	0	0	3 to less than 6 years	3.5	27.9167	18 to less than 35	less than 6 yrs
180	1804	Cairo	urban	urban governorate	female	4	No Disablity	#NULL!	no	no	no	no	no	no	no	no	no	The child is not transeferred for suspected delay	university	No Apaprent Disability	A	1			Wife of HH head	Does not work does not look for work	24.8	university	HH Head	18 to less than 35	no apparent disability	A	0	High	0	0	0	0	0	0	0	less than 3 years old	2	26.8333	18 to less than 35	less than 6 yrs
181	1815	Cairo	urban	urban governorate	male	6	No Disablity	yes	no	no	no	no	no	no	no	no	no	The child is not transeferred for suspected delay	Illeterate	No Apaprent Disability	A	2			Wife of HH head	Does not work does not look for work	31.3	Read and write	HH Head	18 to less than 35	no apparent disability	A	0	High	0	0	0	0	0	0	0	6-12 years old	8.16667	39.4167	35 to less than 40	6+yrs
181	1816	Cairo	urban	urban governorate	male	6	No Disablity	#NULL!	no	no	no	no	yes	no	no	no	no	The child is not transeferred for suspected delay	Illeterate	No Apaprent Disability	A	2			Wife of HH head	Does not work does not look for work	36.6	Read and write	HH Head	35 to less than 40	no apparent disability	A	0	High	0	0	0	0	0	0	0	less than 3 years old	2.83333	39.4167	35 to less than 40	less than 6 yrs
182	1823	Cairo	urban	urban governorate	female	4	No Disablity	yes	no	no	no	no	no	no	no	no	no	The child is not transeferred for suspected delay	Illeterate	No Apaprent Disability	A	2			Wife of HH head	Does not work does not look for work	15.8	Illeterate	HH Head	15 to less than 18	no apparent disability	A	0	High	0	0	0	0	0	0	0	6-12 years old	7.08333	22.8333	18 to less than 35	6+yrs
182	1824	Cairo	urban	urban governorate	male	4	No Disablity	#NULL!	no	no	no	no	no	no	no	no	no	The child is transferred for suspected delay	Illeterate	No Apaprent Disability	A	2			Wife of HH head	Does not work does not look for work	18	Illeterate	HH Head	18 to less than 35	no apparent disability	A	0	High	0	0	1	0	0	0	0	3 to less than 6 years	4.83333	22.8333	18 to less than 35	less than 6 yrs
183	1833	Cairo	urban	urban governorate	male	5	No Disablity	#NULL!	no	no	no	no	yes	no	no	no	no	The child is not transeferred for suspected delay	Above intermediate	No Apaprent Disability	A	3			Wife of HH head	Does not work does not look for work	27.6	Illeterate	HH Head	18 to less than 35	no apparent disability	A	0	High	0	0	0	0	0	0	0	3 to less than 6 years	3.25	30.8333	18 to less than 35	less than 6 yrs
183	1834	Cairo	urban	urban governorate	male	5	No Disablity	#NULL!	no	no	no	no	no	no	no	no	no	The child is not transeferred for suspected delay	Above intermediate	No Apaprent Disability	A	3			Wife of HH head	Does not work does not look for work	29	Illeterate	HH Head	18 to less than 35	no apparent disability	A	0	High	0	0	0	0	0	0	0	less than 3 years old	1.83333	30.8333	18 to less than 35	less than 6 yrs
183	1835	Cairo	urban	urban governorate	female	5	No Disablity	yes	no	no	no	no	no	no	no	no	no	The child is not transeferred for suspected delay	Above intermediate	No Apaprent Disability	A	3			Wife of HH head	Does not work does not look for work	21.8	Illeterate	HH Head	18 to less than 35	no apparent disability	A	0	High	0	0	0	0	0	0	0	6-12 years old	9	30.8333	18 to less than 35	6+yrs
184	1845	Cairo	urban	urban governorate	male	5	No Disablity	yes	no	no	no	no	yes	no	no	no	no	The child is transferred for suspected delay	university	No Apaprent Disability	A	1			Wife of HH head	Does not work does not look for work	37.3	Above intermediate	HH Head	35 to less than 40	no apparent disability	A	0	High	0	0	1	0	0	0	1	6-12 years old	9.58333	46.8333	40 +	6+yrs
185	1855	Cairo	urban	urban governorate	female	6	No Disablity	yes	no	no	no	no	no	no	no	no	no	The child is not transeferred for suspected delay	university	No Apaprent Disability	A	2			Wife of HH head	Does not work does not look for work	32.2	university	HH Head	18 to less than 35	no apparent disability	A	0	High	0	0	0	0	0	0	0	6-12 years old	10.6667	42.8333	40 +	6+yrs
185	1856	Cairo	urban	urban governorate	male	6	No Disablity	#NULL!	no	no	no	no	no	no	no	no	no	The child is not transeferred for suspected delay	university	No Apaprent Disability	A	2			Wife of HH head	Does not work does not look for work	39.8	university	HH Head	35 to less than 40	no apparent disability	A	0	High	0	0	0	0	0	0	0	3 to less than 6 years	3	42.8333	40 +	less than 6 yrs
186	1863	Cairo	urban	urban governorate	female	3	No Disablity	#NULL!	no	no	no	no	no	no	no	no	no	The child is not transeferred for suspected delay	Illeterate	No Apaprent Disability	A	1			Wife of HH head	Does not work does not look for work	21.4	Illeterate	HH Head	18 to less than 35	no apparent disability	A	0	High	0	0	0	0	0	0	0	less than 3 years old	1.41667	22.8333	18 to less than 35	less than 6 yrs
187	1875	Cairo	urban	urban governorate	male	6	No Disablity	yes	no	no	no	no	no	no	no	no	no	The child is not transeferred for suspected delay	university	No Apaprent Disability	A	2			Wife of HH head	Does not work does not look for work	31.3	university	HH Head	18 to less than 35	no apparent disability	A	0	High	0	0	0	0	0	0	0	6-12 years old	9.58333	40.8333	40 +	6+yrs
187	1876	Cairo	urban	urban governorate	female	6	No Disablity	#NULL!	no	no	no	no	no	no	no	no	no	The child is not transeferred for suspected delay	university	No Apaprent Disability	A	2			Wife of HH head	Does not work does not look for work	36.9	university	HH Head	35 to less than 40	no apparent disability	A	0	High	0	0	0	0	0	0	0	3 to less than 6 years	3.91667	40.8333	40 +	less than 6 yrs
188	1882	Cairo	urban	urban governorate	female	3	No Disablity	yes	no	no	no	no	no	no	no	no	no	The child is not transeferred for suspected delay	university	No Apaprent Disability	A	1			HH Head	work (paid-unpaid-his own-employer)	19.6	the child has no father in the HH	the child has no mother is not in the HH	18 to less than 35	99	#N/A	0	High	0	0	0	0	0	0	0	6-12 years old	6.33333	25.9167	18 to less than 35	6+yrs
189	1893	Cairo	urban	urban governorate	female	4	No Disablity	yes	no	no	no	no	no	no	no	no	no	The child is not transeferred for suspected delay	university	No Apaprent Disability	A	2			Wife of HH head	Does not work does not look for work	26.8	university	HH Head	18 to less than 35	no apparent disability	A	0	High	0	0	0	0	0	0	0	6-12 years old	11	37.8333	35 to less than 40	6+yrs
189	1894	Cairo	urban	urban governorate	male	4	No Disablity	yes	no	no	no	no	no	no	no	no	no	The child is not transeferred for suspected delay	university	No Apaprent Disability	A	2			Wife of HH head	Does not work does not look for work	29.9	university	HH Head	18 to less than 35	no apparent disability	A	0	High	0	0	0	0	0	0	0	6-12 years old	7.91667	37.8333	35 to less than 40	6+yrs
190	1903	Cairo	urban	urban governorate	male	3	No Disablity	yes	no	no	no	no	yes	no	no	yes	no	The child is not transeferred for suspected delay	university	No Apaprent Disability	A	1			Wife of HH head	Does not work does not look for work	23.9	university	HH Head	18 to less than 35	no apparent disability	A	0	High	0	0	0	0	0	0	0	6-12 years old	10.9167	34.8333	18 to less than 35	6+yrs
191	1913	Cairo	urban	urban governorate	male	4	No Disablity	yes	no	no	no	no	no	no	no	no	no	The child is not transeferred for suspected delay	university	No Apaprent Disability	A	2			Wife of HH head	Does not work does not look for work	26	university	HH Head	18 to less than 35	no apparent disability	A	0	High	0	0	0	0	0	0	0	6-12 years old	11.8333	37.8333	35 to less than 40	6+yrs
191	1914	Cairo	urban	urban governorate	female	4	No Disablity	yes	no	no	no	no	no	no	no	no	no	The child is not transeferred for suspected delay	university	No Apaprent Disability	A	2			Wife of HH head	Does not work does not look for work	29.8	university	HH Head	18 to less than 35	no apparent disability	A	0	High	0	0	0	0	0	0	0	6-12 years old	8.08333	37.8333	35 to less than 40	6+yrs
192	1924	Cairo	urban	urban governorate	male	4	No Disablity	yes	no	no	no	no	yes	no	no	no	no	The child is not transeferred for suspected delay	university	No Apaprent Disability	A	1			Wife of HH head	Does not work does not look for work	38.8	university	HH Head	35 to less than 40	no apparent disability	A	0	High	0	0	0	0	0	0	0	6-12 years old	11.4167	50.25	40 +	6+yrs
193	1935	Cairo	urban	urban governorate	male	5	No Disablity	#NULL!	no	no	no	no	no	no	no	no	no	The child is transferred for suspected delay	Above intermediate	No Apaprent Disability	A	1			Wife of HH head	Does not work does not look for work	42.9	university	HH Head	40 +	no apparent disability	A	0	High	0	0	1	0	0	0	0	less than 3 years old	2.91667	45.8333	40 +	less than 6 yrs
194	1943	Cairo	urban	urban governorate	female	3	No Disablity	yes	no	no	no	no	yes	no	no	no	no	The child is not transeferred for suspected delay	Above intermediate	No Apaprent Disability	A	1			Wife of HH head	Does not work does not look for work	23	Illeterate	HH Head	18 to less than 35	no apparent disability	A	0	High	0	0	0	0	0	0	0	6-12 years old	7.83333	30.8333	18 to less than 35	6+yrs
195	1953	Cairo	urban	urban governorate	male	4	No Disablity	yes	no	no	no	no	yes	no	no	yes	no	The child is not transeferred for suspected delay	post grduate	No Apaprent Disability	A	2			Wife of HH head	Does not work does not look for work	27.3	post grduate	HH Head	18 to less than 35	no apparent disability	A	0	High	0	0	0	0	0	0	0	6-12 years old	11.5833	38.8333	35 to less than 40	6+yrs
195	1954	Cairo	urban	urban governorate	male	4	No Disablity	yes	no	no	no	no	no	no	no	no	no	The child is not transeferred for suspected delay	post grduate	No Apaprent Disability	A	2			Wife of HH head	Does not work does not look for work	29.5	post grduate	HH Head	18 to less than 35	no apparent disability	A	0	High	0	0	0	0	0	0	0	6-12 years old	9.33333	38.8333	35 to less than 40	6+yrs
196	1966	Cairo	urban	urban governorate	female	7	No Disablity	yes	no	no	no	no	no	no	no	no	no	The child is not transeferred for suspected delay	post grduate	No Apaprent Disability	A	2			Wife of HH head	Does not work does not look for work	32.4	post grduate	HH Head	18 to less than 35	no apparent disability	A	0	High	0	0	0	0	0	0	0	6-12 years old	11.4167	43.8333	40 +	6+yrs
196	1967	Cairo	urban	urban governorate	female	7	No Disablity	yes	no	no	no	no	yes	no	no	no	no	The child is not transeferred for suspected delay	post grduate	No Apaprent Disability	A	2			Wife of HH head	Does not work does not look for work	35.2	post grduate	HH Head	35 to less than 40	no apparent disability	A	0	High	0	0	0	0	0	0	0	6-12 years old	8.66667	43.8333	40 +	6+yrs
197	1973	Cairo	urban	urban governorate	female	6	No Disablity	yes	no	no	no	no	yes	no	no	no	no	The child is not transeferred for suspected delay	university	No Apaprent Disability	A	4			Wife of HH head	Does not work does not look for work	26.3	university	HH Head	18 to less than 35	no apparent disability	A	0	High	0	0	0	0	0	0	0	6-12 years old	7.25	33.5	18 to less than 35	6+yrs
197	1974	Cairo	urban	urban governorate	male	6	No Disablity	yes	no	no	no	no	yes	no	no	no	no	The child is not transeferred for suspected delay	university	No Apaprent Disability	A	4			Wife of HH head	Does not work does not look for work	27.3	university	HH Head	18 to less than 35	no apparent disability	A	0	High	0	0	0	0	0	0	0	6-12 years old	6.25	33.5	18 to less than 35	6+yrs
197	1975	Cairo	urban	urban governorate	male	6	No Disablity	#NULL!	no	no	no	no	yes	no	no	no	no	The child is not transeferred for suspected delay	university	No Apaprent Disability	A	4			Wife of HH head	Does not work does not look for work	29.3	university	HH Head	18 to less than 35	no apparent disability	A	0	High	0	0	0	0	0	0	0	3 to less than 6 years	4.25	33.5	18 to less than 35	less than 6 yrs
197	1976	Cairo	urban	urban governorate	female	6	No Disablity	#NULL!	no	no	no	no	no	no	no	no	no	The child is not transeferred for suspected delay	university	No Apaprent Disability	A	4			Wife of HH head	Does not work does not look for work	31.5	university	HH Head	18 to less than 35	no apparent disability	A	0	High	0	0	0	0	0	0	0	less than 3 years old	2	33.5	18 to less than 35	less than 6 yrs
198	1983	Cairo	urban	urban governorate	male	4	No Disablity	yes	no	no	no	no	no	no	no	no	no	The child is not transeferred for suspected delay	Illeterate	No Apaprent Disability	A	2			Wife of HH head	Does not work does not look for work	26.8	Above intermediate	HH Head	18 to less than 35	no apparent disability	A	0	High	0	0	0	0	0	0	0	6-12 years old	9	35.8333	35 to less than 40	6+yrs
198	1984	Cairo	urban	urban governorate	female	4	No Disablity	#NULL!	no	no	no	no	no	no	no	no	no	The child is not transeferred for suspected delay	Illeterate	No Apaprent Disability	A	2			Wife of HH head	Does not work does not look for work	30.4	Above intermediate	HH Head	18 to less than 35	no apparent disability	A	0	High	0	0	0	0	0	0	0	3 to less than 6 years	5.41667	35.8333	35 to less than 40	less than 6 yrs
199	1995	Cairo	urban	urban governorate	male	5	No Disablity	yes	no	no	no	no	no	no	no	no	no	The child is not transeferred for suspected delay	university	No Apaprent Disability	A	1			Wife of HH head	Does not work does not look for work	38.7	4 years istitute	HH Head	35 to less than 40	no apparent disability	A	0	High	0	0	0	0	0	0	0	6-12 years old	6.16667	44.8333	40 +	6+yrs
200	2003	Cairo	urban	urban governorate	male	4	No Disablity	#NULL!	no	no	no	no	no	no	no	no	no	The child is not transeferred for suspected delay	university	No Apaprent Disability	A	2			Wife of HH head	Does not work does not look for work	28.8	4 years istitute	HH Head	18 to less than 35	no apparent disability	A	0	High	0	0	0	0	0	0	0	3 to less than 6 years	5	33.8333	18 to less than 35	less than 6 yrs
200	2004	Cairo	urban	urban governorate	male	4	No Disablity	#NULL!	no	no	no	no	no	no	no	no	no	The child is not transeferred for suspected delay	university	No Apaprent Disability	A	2			Wife of HH head	Does not work does not look for work	30.6	4 years istitute	HH Head	18 to less than 35	no apparent disability	A	0	High	0	0	0	0	0	0	0	3 to less than 6 years	3.25	33.8333	18 to less than 35	less than 6 yrs
201	2014	Cairo	urban	urban governorate	male	5	No Disablity	yes	no	no	no	no	no	no	no	no	no	The child is not transeferred for suspected delay	Above intermediate	No Apaprent Disability	A	2			Wife of HH head	Does not work does not look for work	24.4	Above intermediate	HH Head	18 to less than 35	no apparent disability	A	0	High	0	0	0	0	0	0	0	6-12 years old	11.4167	35.8333	35 to less than 40	6+yrs
201	2015	Cairo	urban	urban governorate	male	5	No Disablity	#NULL!	no	no	no	no	no	no	no	no	no	The child is not transeferred for suspected delay	Above intermediate	No Apaprent Disability	A	2			Wife of HH head	Does not work does not look for work	33	Above intermediate	HH Head	18 to less than 35	no apparent disability	A	0	High	0	0	0	0	0	0	0	less than 3 years old	2.83333	35.8333	35 to less than 40	less than 6 yrs
202	2023	Cairo	urban	urban governorate	male	4	No Disablity	yes	no	no	no	no	no	no	no	no	no	The child is not transeferred for suspected delay	university	No Apaprent Disability	A	2			Wife of HH head	Does not work does not look for work	21.1	High School and technical	HH Head	18 to less than 35	no apparent disability	A	0	High	0	0	0	0	0	0	0	6-12 years old	11.75	32.8333	18 to less than 35	6+yrs
202	2024	Cairo	urban	urban governorate	female	4	No Disablity	yes	no	no	no	no	no	no	no	no	no	The child is not transeferred for suspected delay	university	No Apaprent Disability	A	2			Wife of HH head	Does not work does not look for work	25.3	High School and technical	HH Head	18 to less than 35	no apparent disability	A	0	High	0	0	0	0	0	0	0	6-12 years old	7.5	32.8333	18 to less than 35	6+yrs
203	2034	Cairo	urban	urban governorate	male	5	No Disablity	yes	yes	yes	yes	yes	yes	yes	yes	yes	yes	The child is transferred for suspected delay	Illeterate	No Apaprent Disability	A	2			Wife of HH head	Does not work does not look for work	26.7	Read and write	HH Head	18 to less than 35	no apparent disability	A	0	High	0	0	0	0	0	0	1	6-12 years old	9.16667	35.8333	35 to less than 40	6+yrs
203	2035	Cairo	urban	urban governorate	male	5	No Disablity	yes	yes	yes	yes	yes	yes	yes	yes	yes	yes	The child is not transeferred for suspected delay	Illeterate	No Apaprent Disability	A	2			Wife of HH head	Does not work does not look for work	29.8	Read and write	HH Head	18 to less than 35	no apparent disability	A	0	High	0	0	0	0	0	0	0	6-12 years old	6	35.8333	35 to less than 40	6+yrs
204	2044	Cairo	urban	urban governorate	female	6	No Disablity	yes	no	no	no	no	no	no	no	no	no	The child is not transeferred for suspected delay	Illeterate	No Apaprent Disability	A	3			Wife of HH head	Does not work does not look for work	36	Illeterate	HH Head	35 to less than 40	no apparent disability	A	0	High	0	0	0	0	0	0	0	6-12 years old	9.83333	45.8333	40 +	6+yrs
204	2045	Cairo	urban	urban governorate	female	6	No Disablity	yes	no	no	no	no	no	no	no	no	no	The child is not transeferred for suspected delay	Illeterate	No Apaprent Disability	A	3			Wife of HH head	Does not work does not look for work	38	Illeterate	HH Head	35 to less than 40	no apparent disability	A	0	High	0	0	0	0	0	0	0	6-12 years old	7.83333	45.8333	40 +	6+yrs
204	2046	Cairo	urban	urban governorate	male	6	No Disablity	#NULL!	no	no	no	no	no	no	no	no	no	The child is not transeferred for suspected delay	Illeterate	No Apaprent Disability	A	3			Wife of HH head	Does not work does not look for work	42	Illeterate	HH Head	40 +	no apparent disability	A	0	High	0	0	0	0	0	0	0	3 to less than 6 years	3.83333	45.8333	40 +	less than 6 yrs
205	2053	Cairo	urban	urban governorate	male	4	No Disablity	#NULL!	no	no	no	no	no	no	no	no	no	The child is not transeferred for suspected delay	university	No Apaprent Disability	A	2			Wife of HH head	Does not work does not look for work	24.8	university	HH Head	18 to less than 35	no apparent disability	A	0	High	0	0	0	0	0	0	0	3 to less than 6 years	5.25	30	18 to less than 35	less than 6 yrs
205	2054	Cairo	urban	urban governorate	female	4	No Disablity	#NULL!	no	no	no	no	no	no	no	no	no	The child is not transeferred for suspected delay	university	No Apaprent Disability	A	2			Wife of HH head	Does not work does not look for work	28.4	university	HH Head	18 to less than 35	no apparent disability	A	0	High	0	0	0	0	0	0	0	less than 3 years old	1.58333	30	18 to less than 35	less than 6 yrs
206	2063	Cairo	urban	urban governorate	male	4	No Disablity	yes	no	no	no	no	no	no	no	no	no	The child is not transeferred for suspected delay	university	No Apaprent Disability	A	2			Wife of HH head	Does not work does not look for work	22.9	university	HH Head	18 to less than 35	no apparent disability	A	0	High	0	0	0	0	0	0	0	6-12 years old	10.25	33.1667	18 to less than 35	6+yrs
206	2064	Cairo	urban	urban governorate	female	4	No Disablity	yes	no	no	no	no	no	no	no	no	no	The child is not transeferred for suspected delay	university	No Apaprent Disability	A	2			Wife of HH head	Does not work does not look for work	24.6	university	HH Head	18 to less than 35	no apparent disability	A	0	High	0	0	0	0	0	0	0	6-12 years old	8.58333	33.1667	18 to less than 35	6+yrs
207	2074	Cairo	urban	urban governorate	male	6	No Disablity	yes	no	no	no	no	no	no	no	no	no	The child is not transeferred for suspected delay	university	No Apaprent Disability	A	3	1	2	Wife of HH head	Does not work does not look for work	28.8	university	HH Head	18 to less than 35	no apparent disability	A	0	High	0	0	0	0	0	0	0	6-12 years old	11.5833	40.4167	40 +	6+yrs
207	2075	Cairo	urban	urban governorate	male	6	No Disablity	yes	no	no	no	no	no	no	no	no	no	The child is not transeferred for suspected delay	university	No Apaprent Disability	A	3	1	2	Wife of HH head	Does not work does not look for work	28.8	university	HH Head	18 to less than 35	no apparent disability	A	0	High	0	0	0	0	0	0	0	6-12 years old	11.5833	40.4167	40 +	6+yrs
207	2076	Cairo	urban	urban governorate	female	6	No Disablity	yes	no	no	no	no	no	no	no	no	no	The child is not transeferred for suspected delay	university	No Apaprent Disability	A	3			Wife of HH head	Does not work does not look for work	32.8	university	HH Head	18 to less than 35	no apparent disability	A	0	High	0	0	0	0	0	0	0	6-12 years old	7.58333	40.4167	40 +	6+yrs
208	2083	Cairo	urban	urban governorate	female	4	No Disablity	yes	no	no	no	no	no	no	no	no	no	The child is not transeferred for suspected delay	university	No Apaprent Disability	A	2			Wife of HH head	work (paid-unpaid-his own-employer)	28.1	High School and technical	HH Head	18 to less than 35	no apparent disability	A	0	High	0	0	0	0	0	0	0	6-12 years old	9.75	37.8333	35 to less than 40	6+yrs
208	2084	Cairo	urban	urban governorate	male	4	No Disablity	#NULL!	no	no	no	no	no	no	no	no	no	The child is not transeferred for suspected delay	university	No Apaprent Disability	A	2			Wife of HH head	work (paid-unpaid-his own-employer)	32.2	High School and technical	HH Head	18 to less than 35	no apparent disability	A	0	High	0	0	0	0	0	0	0	3 to less than 6 years	5.66667	37.8333	35 to less than 40	less than 6 yrs
209	2093	Cairo	urban	urban governorate	female	3	No Disablity	yes	no	no	no	no	no	no	no	no	no	The child is not transeferred for suspected delay	university	No Apaprent Disability	A	1			Wife of HH head	Does not work does not look for work	25.3	university	HH Head	18 to less than 35	no apparent disability	A	0	High	0	0	0	0	0	0	0	6-12 years old	8.5	33.8333	18 to less than 35	6+yrs
210	2105	Cairo	urban	urban governorate	female	5	No Disablity	yes	no	no	no	no	no	no	no	no	no	The child is not transeferred for suspected delay	university	No Apaprent Disability	A	1			Wife of HH head	Does not work does not look for work	35.7	university	HH Head	35 to less than 40	no apparent disability	A	0	High	0	0	0	0	0	0	0	6-12 years old	7.16667	42.8333	40 +	6+yrs
211	2113	Cairo	urban	urban governorate	female	7	No Disablity	#NULL!	no	no	no	no	no	no	no	no	no	The child is not transeferred for suspected delay	university	No Apaprent Disability	A	3			Wife of HH head	work (paid-unpaid-his own-employer)	26.2	university	HH Head	18 to less than 35	no apparent disability	A	0	High	0	0	0	0	0	0	0	3 to less than 6 years	4.66667	30.8333	18 to less than 35	less than 6 yrs
211	2114	Cairo	urban	urban governorate	male	7	No Disablity	#NULL!	no	no	no	no	no	no	no	no	no	The child is not transeferred for suspected delay	university	No Apaprent Disability	A	3	1	2	Wife of HH head	work (paid-unpaid-his own-employer)	26.9	university	HH Head	18 to less than 35	no apparent disability	A	0	High	0	0	0	0	0	0	0	3 to less than 6 years	3.91667	30.8333	18 to less than 35	less than 6 yrs
211	2115	Cairo	urban	urban governorate	male	7	No Disablity	#NULL!	no	no	no	no	no	no	no	no	no	The child is not transeferred for suspected delay	university	No Apaprent Disability	A	3	1	2	Wife of HH head	work (paid-unpaid-his own-employer)	26.9	university	HH Head	18 to less than 35	no apparent disability	A	0	High	0	0	0	0	0	0	0	3 to less than 6 years	3.91667	30.8333	18 to less than 35	less than 6 yrs
212	2125	Cairo	urban	urban governorate	female	5	No Disablity	#NULL!	no	no	no	no	no	no	no	no	no	The child is not transeferred for suspected delay	Above intermediate	No Apaprent Disability	A	1			Wife of HH head	work (paid-unpaid-his own-employer)	37.5	Illeterate	HH Head	35 to less than 40	no apparent disability	A	0	High	0	0	0	0	0	0	0	3 to less than 6 years	4.41667	41.9167	40 +	less than 6 yrs
213	2134	Cairo	urban	urban governorate	male	4	No Disablity	yes	no	no	no	no	no	no	no	no	no	The child is not transeferred for suspected delay	university	No Apaprent Disability	A	1			Wife of HH head	Does not work does not look for work	28.3	university	HH Head	18 to less than 35	no apparent disability	A	0	High	0	0	0	0	0	0	0	6-12 years old	11.1667	39.4167	35 to less than 40	6+yrs
214	2143	Cairo	urban	urban governorate	female	4	No Disablity	#NULL!	no	no	no	no	no	no	no	no	no	The child is not transeferred for suspected delay	Prep	No Apaprent Disability	A	2			Wife of HH head	Does not work does not look for work	19.1	university	HH Head	18 to less than 35	no apparent disability	A	0	High	0	0	0	0	0	0	0	3 to less than 6 years	5.16667	24.25	18 to less than 35	less than 6 yrs
214	2144	Cairo	urban	urban governorate	female	4	No Disablity	#NULL!	no	no	no	no	no	no	no	no	no	The child is not transeferred for suspected delay	Prep	No Apaprent Disability	A	2			Wife of HH head	Does not work does not look for work	21.7	university	HH Head	18 to less than 35	no apparent disability	A	0	High	0	0	0	0	0	0	0	less than 3 years old	2.58333	24.25	18 to less than 35	less than 6 yrs
215	2154	Cairo	urban	urban governorate	female	4	No Disablity	yes	no	no	no	no	yes	no	no	no	no	The child is not transeferred for suspected delay	university	No Apaprent Disability	A	1			Wife of HH head	Does not work does not look for work	29.3	university	HH Head	18 to less than 35	no apparent disability	A	0	High	0	0	0	0	0	0	0	6-12 years old	8.41667	37.75	35 to less than 40	6+yrs
216	2163	Cairo	urban	urban governorate	male	4	No Disablity	yes	no	no	no	no	no	no	no	no	no	The child is not transeferred for suspected delay	Illeterate	No Apaprent Disability	A	2			Wife of HH head	Does not work does not look for work	16.8	Above intermediate	HH Head	15 to less than 18	no apparent disability	A	0	High	0	0	0	0	0	0	0	6-12 years old	8.16667	25	18 to less than 35	6+yrs
216	2164	Cairo	urban	urban governorate	female	4	No Disablity	#NULL!	no	no	no	no	no	no	no	no	no	The child is not transeferred for suspected delay	Illeterate	No Apaprent Disability	A	2			Wife of HH head	Does not work does not look for work	20.1	Above intermediate	HH Head	18 to less than 35	no apparent disability	A	0	High	0	0	0	0	0	0	0	3 to less than 6 years	4.91667	25	18 to less than 35	less than 6 yrs
217	2174	Cairo	urban	urban governorate	male	5	No Disablity	yes	no	no	no	no	no	no	no	no	no	The child is not transeferred for suspected delay	university	No Apaprent Disability	A	2			Wife of HH head	Does not work does not look for work	22.3	university	HH Head	18 to less than 35	no apparent disability	A	0	High	0	0	0	0	0	0	0	6-12 years old	11.3333	33.6667	18 to less than 35	6+yrs
217	2175	Cairo	urban	urban governorate	male	5	No Disablity	#NULL!	no	no	no	no	yes	no	no	no	no	The child is not transeferred for suspected delay	university	No Apaprent Disability	A	2			Wife of HH head	Does not work does not look for work	31.4	university	HH Head	18 to less than 35	no apparent disability	A	0	High	0	0	0	0	0	0	0	less than 3 years old	2.25	33.6667	18 to less than 35	less than 6 yrs
218	2183	Cairo	urban	urban governorate	female	5	No Disablity	yes	no	no	no	no	no	no	no	no	no	The child is not transeferred for suspected delay	Illeterate	No Apaprent Disability	A	3			Wife of HH head	Does not work does not look for work	16.4	Illeterate	HH Head	15 to less than 18	no apparent disability	A	0	High	0	0	0	0	0	0	0	6-12 years old	11.4167	27.8333	18 to less than 35	6+yrs
218	2184	Cairo	urban	urban governorate	male	5	No Disablity	yes	no	no	no	no	no	no	no	no	no	The child is not transeferred for suspected delay	Illeterate	No Apaprent Disability	A	3			Wife of HH head	Does not work does not look for work	18.9	Illeterate	HH Head	18 to less than 35	no apparent disability	A	0	High	0	0	0	0	0	0	0	6-12 years old	8.91667	27.8333	18 to less than 35	6+yrs
218	2185	Cairo	urban	urban governorate	male	5	No Disablity	#NULL!	no	no	no	no	no	no	no	no	no	The child is not transeferred for suspected delay	Illeterate	No Apaprent Disability	A	3			Wife of HH head	Does not work does not look for work	22.3	Illeterate	HH Head	18 to less than 35	no apparent disability	A	0	High	0	0	0	0	0	0	0	3 to less than 6 years	5.58333	27.8333	18 to less than 35	less than 6 yrs
219	2196	Cairo	urban	urban governorate	female	8	No Disablity	yes	no	no	no	no	no	no	no	no	no	The child is not transeferred for suspected delay	university	No Apaprent Disability	A	3			Wife of HH head	Does not work does not look for work	30	university	HH Head	18 to less than 35	no apparent disability	A	0	High	0	0	0	0	0	0	0	6-12 years old	11.1667	41.1667	40 +	6+yrs
219	2197	Cairo	urban	urban governorate	female	8	No Disablity	yes	no	no	no	no	no	no	no	no	no	The child is not transeferred for suspected delay	university	No Apaprent Disability	A	3			Wife of HH head	Does not work does not look for work	31.4	university	HH Head	18 to less than 35	no apparent disability	A	0	High	0	0	0	0	0	0	0	6-12 years old	9.75	41.1667	40 +	6+yrs
219	2198	Cairo	urban	urban governorate	female	8	No Disablity	#NULL!	no	no	no	no	no	no	no	no	no	The child is not transeferred for suspected delay	university	No Apaprent Disability	A	3			Wife of HH head	Does not work does not look for work	37.9	university	HH Head	35 to less than 40	no apparent disability	A	0	High	0	0	0	0	0	0	0	3 to less than 6 years	3.25	41.1667	40 +	less than 6 yrs
220	2204	Cairo	urban	urban governorate	female	5	No Disablity	yes	no	no	no	no	no	no	no	no	no	The child is not transeferred for suspected delay	university	No Apaprent Disability	A	2			Wife of HH head	Does not work does not look for work	32.2	university	HH Head	18 to less than 35	no apparent disability	A	0	High	0	0	0	0	0	0	0	6-12 years old	11.0833	43.25	40 +	6+yrs
220	2205	Cairo	urban	urban governorate	female	5	No Disablity	yes	no	no	no	no	no	no	no	no	no	The child is not transeferred for suspected delay	university	No Apaprent Disability	A	2			Wife of HH head	Does not work does not look for work	35.6	university	HH Head	35 to less than 40	no apparent disability	A	0	High	0	0	0	0	0	0	0	6-12 years old	7.66667	43.25	40 +	6+yrs
221	2213	Cairo	urban	urban governorate	male	4	No Disablity	yes	no	no	no	no	no	no	no	no	no	The child is not transeferred for suspected delay	university	No Apaprent Disability	A	2			Wife of HH head	Does not work does not look for work	21.8	university	HH Head	18 to less than 35	no apparent disability	A	0	High	0	0	0	0	0	0	0	6-12 years old	10	31.8333	18 to less than 35	6+yrs
221	2214	Cairo	urban	urban governorate	male	4	No Disablity	#NULL!	no	no	no	no	no	no	no	no	no	The child is not transeferred for suspected delay	university	No Apaprent Disability	A	2			Wife of HH head	Does not work does not look for work	26.3	university	HH Head	18 to less than 35	no apparent disability	A	0	High	0	0	0	0	0	0	0	3 to less than 6 years	5.5	31.8333	18 to less than 35	less than 6 yrs
222	2224	Cairo	urban	urban governorate	male	5	No Disablity	yes	no	no	no	no	yes	no	no	no	no	The child is not transeferred for suspected delay	university	No Apaprent Disability	A	2			Wife of HH head	work (paid-unpaid-his own-employer)	29.4	university	HH Head	18 to less than 35	no apparent disability	A	0	High	0	0	0	0	0	0	0	6-12 years old	9.91667	39.3333	35 to less than 40	6+yrs
222	2225	Cairo	urban	urban governorate	female	5	No Disablity	yes	no	no	no	no	no	no	no	no	no	The child is transferred for suspected delay	university	No Apaprent Disability	A	2			Wife of HH head	work (paid-unpaid-his own-employer)	31.7	university	HH Head	18 to less than 35	no apparent disability	A	0	High	0	0	0	0	0	0	1	6-12 years old	7.66667	39.3333	35 to less than 40	6+yrs
223	2233	Cairo	urban	urban governorate	female	6	No Disablity	yes	no	no	no	no	no	no	no	no	no	The child is not transeferred for suspected delay	4 years istitute	No Apaprent Disability	A	3			Wife of HH head	Does not work does not look for work	23.7	university	HH Head	18 to less than 35	no apparent disability	A	0	High	0	0	0	0	0	0	0	6-12 years old	6.75	30.4167	18 to less than 35	6+yrs
223	2234	Cairo	urban	urban governorate	male	6	No Disablity	#NULL!	no	no	no	no	no	no	no	no	no	The child is not transeferred for suspected delay	4 years istitute	No Apaprent Disability	A	3			Wife of HH head	Does not work does not look for work	26.3	university	HH Head	18 to less than 35	no apparent disability	A	0	High	0	0	0	0	0	0	0	3 to less than 6 years	4.16667	30.4167	18 to less than 35	less than 6 yrs
223	2235	Cairo	urban	urban governorate	male	6	No Disablity	#NULL!	no	no	no	no	no	no	no	no	no	The child is not transeferred for suspected delay	4 years istitute	No Apaprent Disability	A	3			Wife of HH head	Does not work does not look for work	28.4	university	HH Head	18 to less than 35	no apparent disability	A	0	High	0	0	0	0	0	0	0	less than 3 years old	2	30.4167	18 to less than 35	less than 6 yrs
224	2243	Cairo	urban	urban governorate	male	3	No Disablity	yes	no	no	no	no	yes	no	no	no	no	The child is not transeferred for suspected delay	university	No Apaprent Disability	A	1			Wife of HH head	Does not work does not look for work	25.8	university	HH Head	18 to less than 35	no apparent disability	A	0	High	0	0	0	0	0	0	0	6-12 years old	8.41667	34.1667	18 to less than 35	6+yrs
225	2255	Cairo	urban	urban governorate	female	5	No Disablity	yes	no	no	no	no	yes	no	no	no	no	The child is not transeferred for suspected delay	university	No Apaprent Disability	A	1			Wife of HH head	work (paid-unpaid-his own-employer)	38.6	university	HH Head	35 to less than 40	no apparent disability	A	0	High	0	0	0	0	0	0	0	6-12 years old	7.91667	46.5	40 +	6+yrs
226	2263	Cairo	urban	urban governorate	male	4	No Disablity	yes	no	no	no	no	yes	no	no	no	no	The child is not transeferred for suspected delay	university	No Apaprent Disability	A	2			Wife of HH head	Does not work does not look for work	25.2	university	HH Head	18 to less than 35	no apparent disability	A	0	High	0	0	0	0	0	0	0	6-12 years old	7.58333	32.75	18 to less than 35	6+yrs
226	2264	Cairo	urban	urban governorate	male	4	No Disablity	#NULL!	no	no	no	no	yes	no	no	no	no	The child is not transeferred for suspected delay	university	No Apaprent Disability	A	2			Wife of HH head	Does not work does not look for work	27	university	HH Head	18 to less than 35	no apparent disability	A	0	High	0	0	0	0	0	0	0	3 to less than 6 years	5.75	32.75	18 to less than 35	less than 6 yrs
227	2275	Cairo	urban	urban governorate	male	5	No Disablity	#NULL!	no	no	no	no	no	no	no	no	no	The child is not transeferred for suspected delay	university	No Apaprent Disability	A	1			Wife of HH head	Does not work does not look for work	37.9	university	HH Head	35 to less than 40	no apparent disability	A	0	High	0	0	0	0	0	0	0	3 to less than 6 years	5.5	43.4167	40 +	less than 6 yrs
228	2284	Cairo	urban	urban governorate	male	4	No Disablity	yes	no	no	no	no	no	no	no	no	no	The child is not transeferred for suspected delay	university	No Apaprent Disability	A	1			Wife of HH head	Does not work does not look for work	28.3	university	HH Head	18 to less than 35	no apparent disability	A	0	High	0	0	0	0	0	0	0	6-12 years old	10.75	39.0833	35 to less than 40	6+yrs
229	2293	Cairo	urban	urban governorate	female	3	No Disablity	yes	no	no	no	no	yes	no	no	no	no	The child is not transeferred for suspected delay	university	No Apaprent Disability	A	1			Wife of HH head	work (paid-unpaid-his own-employer)	25.8	university	HH Head	18 to less than 35	no apparent disability	A	0	High	0	0	0	0	0	0	0	6-12 years old	8.33333	34.0833	18 to less than 35	6+yrs
230	2303	Cairo	urban	urban governorate	male	5	No Disablity	yes	no	no	no	no	no	no	no	no	no	The child is not transeferred for suspected delay	Illeterate	No Apaprent Disability	A	3			Wife of HH head	Does not work does not look for work	20.8	Illeterate	HH Head	18 to less than 35	no apparent disability	A	0	High	0	0	0	0	0	0	0	6-12 years old	10	30.8333	18 to less than 35	6+yrs
230	2304	Cairo	urban	urban governorate	male	5	No Disablity	yes	no	no	no	no	no	no	no	no	no	The child is not transeferred for suspected delay	Illeterate	No Apaprent Disability	A	3			Wife of HH head	Does not work does not look for work	22.8	Illeterate	HH Head	18 to less than 35	no apparent disability	A	0	High	0	0	0	0	0	0	0	6-12 years old	8.08333	30.8333	18 to less than 35	6+yrs
230	2305	Cairo	urban	urban governorate	male	5	No Disablity	#NULL!	no	no	no	no	no	no	no	no	no	The child is not transeferred for suspected delay	Illeterate	No Apaprent Disability	A	3			Wife of HH head	Does not work does not look for work	27.7	Illeterate	HH Head	18 to less than 35	no apparent disability	A	0	High	0	0	0	0	0	0	0	3 to less than 6 years	3.16667	30.8333	18 to less than 35	less than 6 yrs
231	2313	Cairo	urban	urban governorate	male	4	No Disablity	#NULL!	no	no	no	no	yes	no	no	no	no	The child is not transeferred for suspected delay	university	No Apaprent Disability	A	2			Wife of HH head	Does not work does not look for work	20.2	university	HH Head	18 to less than 35	no apparent disability	A	0	High	0	0	0	0	0	0	0	3 to less than 6 years	5.16667	25.3333	18 to less than 35	less than 6 yrs
231	2314	Cairo	urban	urban governorate	female	4	No Disablity	#NULL!	no	no	no	no	no	no	no	no	no	The child is not transeferred for suspected delay	university	No Apaprent Disability	A	2			Wife of HH head	Does not work does not look for work	22.9	university	HH Head	18 to less than 35	no apparent disability	A	0	High	0	0	0	0	0	0	0	less than 3 years old	2.41667	25.3333	18 to less than 35	less than 6 yrs
232	2325	Cairo	urban	urban governorate	male	6	No Disablity	#NULL!	no	no	no	no	yes	no	no	no	no	The child is not transeferred for suspected delay	university	No Apaprent Disability	A	2			Wife of HH head	work (paid-unpaid-his own-employer)	33	university	HH Head	18 to less than 35	no apparent disability	A	0	High	0	0	0	0	0	0	0	3 to less than 6 years	5.16667	38.1667	35 to less than 40	less than 6 yrs
232	2326	Cairo	urban	urban governorate	male	6	No Disablity	#NULL!	no	no	no	no	no	no	no	no	no	The child is not transeferred for suspected delay	university	No Apaprent Disability	A	2			Wife of HH head	work (paid-unpaid-his own-employer)	35.5	university	HH Head	35 to less than 40	no apparent disability	A	0	High	0	0	0	0	0	0	0	less than 3 years old	2.66667	38.1667	35 to less than 40	less than 6 yrs
233	2333	Cairo	urban	urban governorate	female	4	No Disablity	yes	no	no	no	no	no	no	no	no	no	The child is not transeferred for suspected delay	Illeterate	No Apaprent Disability	A	2			Wife of HH head	Does not work does not look for work	14.9	High School and technical	HH Head	less than 15	no apparent disability	A	0	High	0	0	0	0	0	0	0	6-12 years old	7.91667	22.8333	18 to less than 35	6+yrs
233	2334	Cairo	urban	urban governorate	female	4	No Disablity	#NULL!	no	no	no	no	no	no	no	no	no	The child is not transeferred for suspected delay	Illeterate	No Apaprent Disability	A	2			Wife of HH head	Does not work does not look for work	17.2	High School and technical	HH Head	15 to less than 18	no apparent disability	A	0	High	0	0	0	0	0	0	0	3 to less than 6 years	5.66667	22.8333	18 to less than 35	less than 6 yrs
234	2343	Cairo	urban	urban governorate	male	4	No Disablity	#NULL!	no	no	no	no	yes	no	no	no	no	The child is not transeferred for suspected delay	Prep	No Apaprent Disability	A	2			Wife of HH head	Does not work does not look for work	19.1	Illeterate	HH Head	18 to less than 35	no apparent disability	A	0	High	0	0	0	0	0	0	0	3 to less than 6 years	4.33333	23.4167	18 to less than 35	less than 6 yrs
234	2344	Cairo	urban	urban governorate	female	4	No Disablity	#NULL!	no	no	no	no	yes	no	no	no	no	The child is not transeferred for suspected delay	Prep	No Apaprent Disability	A	2			Wife of HH head	Does not work does not look for work	21.1	Illeterate	HH Head	18 to less than 35	no apparent disability	A	0	High	0	0	0	0	0	0	0	less than 3 years old	2.33333	23.4167	18 to less than 35	less than 6 yrs
235	2353	Cairo	urban	urban governorate	female	4	No Disablity	#NULL!	no	no	no	no	no	no	no	no	no	The child is not transeferred for suspected delay	Above intermediate	No Apaprent Disability	A	2			Wife of HH head	Does not work does not look for work	31.3	university	HH Head	18 to less than 35	no apparent disability	A	0	High	0	0	0	0	0	0	0	3 to less than 6 years	3.25	34.5833	18 to less than 35	less than 6 yrs
235	2354	Cairo	urban	urban governorate	female	4	No Disablity	#NULL!	no	no	no	no	yes	no	no	yes	no	The child is not transeferred for suspected delay	Above intermediate	No Apaprent Disability	A	2			Wife of HH head	Does not work does not look for work	32.7	university	HH Head	18 to less than 35	no apparent disability	A	0	High	0	0	0	0	0	0	0	less than 3 years old	1.91667	34.5833	18 to less than 35	less than 6 yrs
236	2365	Cairo	urban	urban governorate	male	5	No Disablity	yes	no	no	no	no	yes	no	no	no	no	The child is not transeferred for suspected delay	university	No Apaprent Disability	A	1			Wife of HH head	work (paid-unpaid-his own-employer)	35.6	university	HH Head	35 to less than 40	no apparent disability	A	0	High	0	0	0	0	0	0	0	6-12 years old	8.33333	43.9167	40 +	6+yrs
237	2375	Cairo	urban	urban governorate	male	6	No Disablity	#NULL!	no	no	no	no	no	no	no	no	no	The child is not transeferred for suspected delay	the child has no moyther in the house	The child has no mother in the HH	99	3			his/her mother is not in the HH	The child has no mother in the HH	the child has no mother in the HH	the child has no father in the HH	the child has no mother is not in the HH	99	99	#N/A	0	High	0	0	0	0	0	0	0	3 to less than 6 years	5.83333	#NULL!	#NULL!	less than 6 yrs
237	2373	Cairo	urban	urban governorate	female	6	No Disablity	yes	no	no	no	no	no	no	no	no	no	The child is not transeferred for suspected delay	Illeterate	No Apaprent Disability	A	3			Wife of HH head	Does not work does not look for work	30.8	Illeterate	HH Head	18 to less than 35	no apparent disability	A	0	High	0	0	0	0	0	0	0	6-12 years old	9.83333	40.5833	40 +	6+yrs
237	2374	Cairo	urban	urban governorate	female	6	No Disablity	yes	no	no	no	no	no	no	no	no	no	The child is not transeferred for suspected delay	Illeterate	No Apaprent Disability	A	3			Wife of HH head	Does not work does not look for work	32.8	Illeterate	HH Head	18 to less than 35	no apparent disability	A	0	High	0	0	0	0	0	0	0	6-12 years old	7.83333	40.5833	40 +	6+yrs
238	2384	Cairo	urban	urban governorate	male	5	No Disablity	yes	no	no	no	no	yes	no	no	no	no	The child is not transeferred for suspected delay	Illeterate	No Apaprent Disability	A	2			Wife of HH head	Does not work does not look for work	20	university	HH Head	18 to less than 35	no apparent disability	A	0	High	0	0	0	0	0	0	0	6-12 years old	8.08333	28.0833	18 to less than 35	6+yrs
238	2385	Cairo	urban	urban governorate	female	5	No Disablity	yes	no	no	no	no	yes	no	no	yes	no	The child is not transeferred for suspected delay	Illeterate	No Apaprent Disability	A	2			Wife of HH head	Does not work does not look for work	21.5	university	HH Head	18 to less than 35	no apparent disability	A	0	High	0	0	0	0	0	0	0	6-12 years old	6.58333	28.0833	18 to less than 35	6+yrs
239	2394	Cairo	urban	urban governorate	male	6	No Disablity	yes	no	no	no	no	yes	no	no	no	no	The child is not transeferred for suspected delay	Prep	No Apaprent Disability	A	3			Wife of HH head	Does not work does not look for work	30.4	Prep	HH Head	18 to less than 35	no apparent disability	A	0	High	0	0	0	0	0	0	0	6-12 years old	6.91667	37.3333	35 to less than 40	6+yrs
239	2395	Cairo	urban	urban governorate	female	6	No Disablity	yes	no	no	no	no	yes	no	no	no	no	The child is not transeferred for suspected delay	Prep	No Apaprent Disability	A	3			Wife of HH head	Does not work does not look for work	30.9	Prep	HH Head	18 to less than 35	no apparent disability	A	0	High	0	0	0	0	0	0	0	6-12 years old	6.41667	37.3333	35 to less than 40	6+yrs
239	2396	Cairo	urban	urban governorate	female	6	No Disablity	#NULL!	no	no	no	no	yes	no	no	no	no	The child is not transeferred for suspected delay	Prep	No Apaprent Disability	A	3			Wife of HH head	Does not work does not look for work	35.8	Prep	HH Head	35 to less than 40	no apparent disability	A	0	High	0	0	0	0	0	0	0	less than 3 years old	1.58333	37.3333	35 to less than 40	less than 6 yrs
240	2403	Cairo	urban	urban governorate	male	5	No Disablity	#NULL!	no	no	no	no	no	no	no	no	no	The child is not transeferred for suspected delay	Illeterate	No Apaprent Disability	A	3	1	2	Wife of HH head	Does not work does not look for work	20.1	Illeterate	HH Head	18 to less than 35	no apparent disability	A	0	High	0	0	0	0	0	0	0	3 to less than 6 years	3.75	23.8333	18 to less than 35	less than 6 yrs
240	2404	Cairo	urban	urban governorate	male	5	No Disablity	#NULL!	no	no	no	no	no	no	no	no	no	The child is not transeferred for suspected delay	Illeterate	No Apaprent Disability	A	3	1	2	Wife of HH head	Does not work does not look for work	20.1	Illeterate	HH Head	18 to less than 35	no apparent disability	A	0	High	0	0	0	0	0	0	0	3 to less than 6 years	3.75	23.8333	18 to less than 35	less than 6 yrs
240	2405	Cairo	urban	urban governorate	female	5	No Disablity	#NULL!	no	no	no	no	no	no	no	no	no	The child is not transeferred for suspected delay	Illeterate	No Apaprent Disability	A	3			Wife of HH head	Does not work does not look for work	21.1	Illeterate	HH Head	18 to less than 35	no apparent disability	A	0	High	0	0	0	0	0	0	0	less than 3 years old	2.75	23.8333	18 to less than 35	less than 6 yrs
241	2413	Cairo	urban	urban governorate	female	4	No Disablity	yes	no	no	no	no	no	no	no	no	no	The child is not transeferred for suspected delay	university	No Apaprent Disability	A	2			Wife of HH head	Does not work does not look for work	33.8	university	HH Head	18 to less than 35	no apparent disability	A	0	High	0	0	0	0	0	0	0	6-12 years old	6	39.8333	35 to less than 40	6+yrs
241	2414	Cairo	urban	urban governorate	female	4	No Disablity	#NULL!	no	no	no	no	no	no	no	no	no	The child is not transeferred for suspected delay	university	No Apaprent Disability	A	2			Wife of HH head	Does not work does not look for work	35.6	university	HH Head	35 to less than 40	no apparent disability	A	0	High	0	0	0	0	0	0	0	3 to less than 6 years	4.25	39.8333	35 to less than 40	less than 6 yrs
242	2423	Cairo	urban	urban governorate	female	4	No Disablity	#NULL!	no	no	no	no	no	no	no	no	no	The child is not transeferred for suspected delay	Illeterate	No Apaprent Disability	A	1			Wife of HH head	Does not work does not look for work	21.2	Illeterate	HH Head	18 to less than 35	no apparent disability	A	0	High	0	0	0	0	0	0	0	3 to less than 6 years	5.66667	26.8333	18 to less than 35	less than 6 yrs
243	2433	Cairo	urban	urban governorate	male	4	No Disablity	yes	no	no	no	no	no	no	no	no	no	The child is not transeferred for suspected delay	university	No Apaprent Disability	A	2			Wife of HH head	Does not work does not look for work	28.1	university	HH Head	18 to less than 35	no apparent disability	A	0	High	0	0	0	0	0	0	0	6-12 years old	7.75	35.8333	35 to less than 40	6+yrs
243	2434	Cairo	urban	urban governorate	male	4	No Disablity	#NULL!	no	no	no	no	no	no	no	no	no	The child is not transeferred for suspected delay	university	No Apaprent Disability	A	2			Wife of HH head	Does not work does not look for work	31.8	university	HH Head	18 to less than 35	no apparent disability	A	0	High	0	0	0	0	0	0	0	3 to less than 6 years	4.08333	35.8333	35 to less than 40	less than 6 yrs
244	2443	Cairo	urban	urban governorate	male	4	No Disablity	yes	no	no	no	no	no	no	no	no	no	The child is not transeferred for suspected delay	university	No Apaprent Disability	A	2	1	2	Wife of HH head	Does not work does not look for work	26.8	university	HH Head	18 to less than 35	no apparent disability	A	0	High	0	0	0	0	0	0	0	6-12 years old	6.66667	33.4167	18 to less than 35	6+yrs
244	2444	Cairo	urban	urban governorate	male	4	No Disablity	yes	no	no	no	no	no	no	no	no	no	The child is not transeferred for suspected delay	university	No Apaprent Disability	A	2	1	2	Wife of HH head	Does not work does not look for work	26.8	university	HH Head	18 to less than 35	no apparent disability	A	0	High	0	0	0	0	0	0	0	6-12 years old	6.66667	33.4167	18 to less than 35	6+yrs
245	2454	Cairo	urban	urban governorate	male	6	No Disablity	yes	no	no	no	no	no	no	no	no	no	The child is not transeferred for suspected delay	university	No Apaprent Disability	A	3			Wife of HH head	Does not work does not look for work	27.8	university	HH Head	18 to less than 35	no apparent disability	A	0	High	0	0	0	0	0	0	0	6-12 years old	9.91667	37.75	35 to less than 40	6+yrs
245	2455	Cairo	urban	urban governorate	female	6	No Disablity	yes	no	no	no	no	no	no	no	no	no	The child is not transeferred for suspected delay	university	No Apaprent Disability	A	3			Wife of HH head	Does not work does not look for work	31.1	university	HH Head	18 to less than 35	no apparent disability	A	0	High	0	0	0	0	0	0	0	6-12 years old	6.66667	37.75	35 to less than 40	6+yrs
245	2456	Cairo	urban	urban governorate	male	6	No Disablity	#NULL!	no	no	no	no	no	no	no	no	no	The child is not transeferred for suspected delay	university	No Apaprent Disability	A	3			Wife of HH head	Does not work does not look for work	35.7	university	HH Head	35 to less than 40	no apparent disability	A	0	High	0	0	0	0	0	0	0	less than 3 years old	2.08333	37.75	35 to less than 40	less than 6 yrs
246	2465	Cairo	urban	urban governorate	male	5	No Disablity	#NULL!	no	no	no	no	no	no	no	no	no	The child is not transeferred for suspected delay	university	No Apaprent Disability	A	1			Wife of HH head	work (paid-unpaid-his own-employer)	36.6	university	HH Head	35 to less than 40	no apparent disability	A	0	High	0	0	0	0	0	0	0	3 to less than 6 years	5.75	42.3333	40 +	less than 6 yrs
247	2473	Cairo	urban	urban governorate	male	3	No Disablity	#NULL!	no	no	no	no	no	no	no	no	no	The child is not transeferred for suspected delay	university	No Apaprent Disability	A	1			other relationship type	Does not work does not look for work	22.4	university	HH Head	18 to less than 35	no apparent disability	A	0	High	0	0	0	0	0	0	0	3 to less than 6 years	3.41667	25.8333	18 to less than 35	less than 6 yrs
248	2484	Cairo	urban	urban governorate	female	6	No Disablity	yes	no	no	no	no	no	no	no	no	no	The child is not transeferred for suspected delay	Illeterate	No Apaprent Disability	A	3			Wife of HH head	Does not work does not look for work	23.3	Illeterate	HH Head	18 to less than 35	no apparent disability	A	0	High	0	0	0	0	0	0	0	6-12 years old	10.5	33.8333	18 to less than 35	6+yrs
248	2485	Cairo	urban	urban governorate	female	6	Disable	yes	no	no	no	no	no	no	no	no	no	The child is transferred for suspected delay	Illeterate	No Apaprent Disability	A	3			Wife of HH head	Does not work does not look for work	25.8	Illeterate	HH Head	18 to less than 35	no apparent disability	A	0	High	1	0	0	0	0	0	0	6-12 years old	8	33.8333	18 to less than 35	6+yrs
248	2486	Cairo	urban	urban governorate	male	6	No Disablity	yes	no	no	no	no	no	no	no	no	no	The child is transferred for suspected delay	Illeterate	No Apaprent Disability	A	3			Wife of HH head	Does not work does not look for work	26.4	Illeterate	HH Head	18 to less than 35	no apparent disability	A	0	High	1	0	0	0	0	0	0	6-12 years old	7.41667	33.8333	18 to less than 35	6+yrs
249	2493	Cairo	urban	urban governorate	female	4	No Disablity	yes	no	no	no	no	no	no	no	no	no	The child is not transeferred for suspected delay	university	No Apaprent Disability	A	2			Wife of HH head	Does not work does not look for work	30.8	university	HH Head	18 to less than 35	no apparent disability	A	0	High	0	0	0	0	0	0	0	6-12 years old	6.16667	37	35 to less than 40	6+yrs
249	2494	Cairo	urban	urban governorate	female	4	No Disablity	#NULL!	no	no	no	no	no	no	no	no	no	The child is not transeferred for suspected delay	university	No Apaprent Disability	A	2			Wife of HH head	Does not work does not look for work	32.8	university	HH Head	18 to less than 35	no apparent disability	A	0	High	0	0	0	0	0	0	0	3 to less than 6 years	4.25	37	35 to less than 40	less than 6 yrs
250	2506	Cairo	urban	urban governorate	male	6	No Disablity	yes	no	no	no	no	no	no	no	no	no	The child is not transeferred for suspected delay	4 years istitute	No Apaprent Disability	A	1			Wife of HH head	work (paid-unpaid-his own-employer)	34.7	university	HH Head	18 to less than 35	no apparent disability	A	0	High	0	0	0	0	0	0	0	6-12 years old	10	44.6667	40 +	6+yrs
251	2513	Cairo	urban	urban governorate	male	4	No Disablity	#NULL!	no	no	no	no	no	no	no	no	no	The child is transferred for suspected delay	Above intermediate	No Apaprent Disability	A	2			Wife of HH head	Does not work does not look for work	32.8	Illeterate	HH Head	18 to less than 35	no apparent disability	A	0	High	0	0	1	0	0	0	0	3 to less than 6 years	4.08333	36.8333	35 to less than 40	less than 6 yrs
251	2514	Cairo	urban	urban governorate	female	4	No Disablity	#NULL!	no	no	no	no	no	no	no	no	no	The child is not transeferred for suspected delay	Above intermediate	No Apaprent Disability	A	2			Wife of HH head	Does not work does not look for work	35.3	Illeterate	HH Head	35 to less than 40	no apparent disability	A	0	High	0	0	0	0	0	0	0	less than 3 years old	1.58333	36.8333	35 to less than 40	less than 6 yrs
252	2523	Cairo	urban	urban governorate	male	4	No Disablity	#NULL!	no	no	no	no	no	no	no	no	no	The child is not transeferred for suspected delay	university	No Apaprent Disability	A	2			Wife of HH head	work (paid-unpaid-his own-employer)	24.7	university	HH Head	18 to less than 35	no apparent disability	A	0	High	0	0	0	0	0	0	0	3 to less than 6 years	5.83333	30.5	18 to less than 35	less than 6 yrs
252	2524	Cairo	urban	urban governorate	female	4	No Disablity	#NULL!	no	no	no	no	no	no	no	no	no	The child is not transeferred for suspected delay	university	No Apaprent Disability	A	2			Wife of HH head	work (paid-unpaid-his own-employer)	26	university	HH Head	18 to less than 35	no apparent disability	A	0	High	0	0	0	0	0	0	0	3 to less than 6 years	4.5	30.5	18 to less than 35	less than 6 yrs
253	2533	Cairo	urban	urban governorate	male	4	No Disablity	yes	no	no	no	no	no	no	no	no	no	The child is not transeferred for suspected delay	Above intermediate	No Apaprent Disability	A	2			Wife of HH head	Does not work does not look for work	31.8	university	HH Head	18 to less than 35	no apparent disability	A	0	High	0	0	0	0	0	0	0	6-12 years old	6.16667	38	35 to less than 40	6+yrs
253	2534	Cairo	urban	urban governorate	female	4	No Disablity	#NULL!	no	no	no	no	no	no	no	no	no	The child is not transeferred for suspected delay	Above intermediate	No Apaprent Disability	A	2			Wife of HH head	Does not work does not look for work	35.7	university	HH Head	35 to less than 40	no apparent disability	A	0	High	0	0	0	0	0	0	0	less than 3 years old	2.33333	38	35 to less than 40	less than 6 yrs
254	2543	Cairo	urban	urban governorate	female	4	No Disablity	yes	no	no	no	no	no	no	no	no	no	The child is not transeferred for suspected delay	university	No Apaprent Disability	A	2			Wife of HH head	Does not work does not look for work	25.1	university	HH Head	18 to less than 35	no apparent disability	A	0	High	0	0	0	0	0	0	0	6-12 years old	6.66667	31.75	18 to less than 35	6+yrs
254	2544	Cairo	urban	urban governorate	female	4	No Disablity	#NULL!	no	no	no	no	yes	no	no	no	no	The child is not transeferred for suspected delay	university	No Apaprent Disability	A	2			Wife of HH head	Does not work does not look for work	29.3	university	HH Head	18 to less than 35	no apparent disability	A	0	High	0	0	0	0	0	0	0	less than 3 years old	2.5	31.75	18 to less than 35	less than 6 yrs
255	2553	Cairo	urban	urban governorate	male	4	No Disablity	#NULL!	no	no	no	no	yes	no	no	yes	no	The child is not transeferred for suspected delay	university	No Apaprent Disability	A	2	1	2	Wife of HH head	Does not work does not look for work	33.3	post grduate	HH Head	18 to less than 35	no apparent disability	A	0	High	0	0	0	0	0	0	0	less than 3 years old	2.25	35.5833	35 to less than 40	less than 6 yrs
255	2554	Cairo	urban	urban governorate	female	4	No Disablity	#NULL!	no	no	no	no	yes	no	no	yes	no	The child is not transeferred for suspected delay	university	No Apaprent Disability	A	2	1	2	Wife of HH head	Does not work does not look for work	33.3	post grduate	HH Head	18 to less than 35	no apparent disability	A	0	High	0	0	0	0	0	0	0	less than 3 years old	2.25	35.5833	35 to less than 40	less than 6 yrs
256	2563	Cairo	urban	urban governorate	female	4	No Disablity	yes	no	no	no	no	yes	no	no	yes	no	The child is not transeferred for suspected delay	university	No Apaprent Disability	A	2			Wife of HH head	Does not work does not look for work	26	university	HH Head	18 to less than 35	no apparent disability	A	0	High	0	0	0	0	0	0	0	6-12 years old	11.25	37.25	35 to less than 40	6+yrs
256	2564	Cairo	urban	urban governorate	female	4	No Disablity	yes	no	no	no	no	yes	no	no	yes	no	The child is not transeferred for suspected delay	university	No Apaprent Disability	A	2			Wife of HH head	Does not work does not look for work	27.8	university	HH Head	18 to less than 35	no apparent disability	A	0	High	0	0	0	0	0	0	0	6-12 years old	9.41667	37.25	35 to less than 40	6+yrs
257	2573	Cairo	urban	urban governorate	male	4	No Disablity	#NULL!	no	no	no	no	no	no	no	no	no	The child is not transeferred for suspected delay	Illeterate	No Apaprent Disability	A	2			Wife of HH head	Does not work does not look for work	25.5	Illeterate	HH Head	18 to less than 35	no apparent disability	A	0	High	0	0	0	0	0	0	0	3 to less than 6 years	5.16667	30.6667	18 to less than 35	less than 6 yrs
257	2574	Cairo	urban	urban governorate	male	4	No Disablity	#NULL!	no	no	no	no	no	no	no	no	no	The child is not transeferred for suspected delay	Illeterate	No Apaprent Disability	A	2			Wife of HH head	Does not work does not look for work	28.5	Illeterate	HH Head	18 to less than 35	no apparent disability	A	0	High	0	0	0	0	0	0	0	less than 3 years old	2.16667	30.6667	18 to less than 35	less than 6 yrs
258	2583	Cairo	urban	urban governorate	male	3	No Disablity	yes	no	no	no	no	yes	no	no	no	no	The child is not transeferred for suspected delay	university	No Apaprent Disability	A	1			Wife of HH head	Does not work does not look for work	26.3	university	HH Head	18 to less than 35	no apparent disability	A	0	High	0	0	0	0	0	0	0	6-12 years old	10.25	36.5833	35 to less than 40	6+yrs
259	2593	Cairo	urban	urban governorate	female	4	No Disablity	yes	no	no	no	no	no	no	no	no	no	The child is not transeferred for suspected delay	university	No Apaprent Disability	A	2			HH Head	work (paid-unpaid-his own-employer)	31.3	the child has no father in the HH	the child has no mother is not in the HH	18 to less than 35	99	#N/A	0	High	0	0	0	0	0	0	0	6-12 years old	9.33333	40.5833	40 +	6+yrs
259	2594	Cairo	urban	urban governorate	female	4	No Disablity	#NULL!	no	no	no	no	yes	no	no	no	no	The child is not transeferred for suspected delay	university	No Apaprent Disability	A	2			Wife of HH head	work (paid-unpaid-his own-employer)	27.8	university	HH Head	18 to less than 35	no apparent disability	A	0	High	0	0	0	0	0	0	0	3 to less than 6 years	5.25	33.0833	18 to less than 35	less than 6 yrs
260	2603	Cairo	urban	urban governorate	male	3	No Disablity	#NULL!	no	no	no	no	no	no	no	no	no	The child is not transeferred for suspected delay	university	No Apaprent Disability	A	1			Wife of HH head	Does not work does not look for work	21.5	university	HH Head	18 to less than 35	no apparent disability	A	0	High	0	0	0	0	0	0	0	less than 3 years old	1.58333	23.0833	18 to less than 35	less than 6 yrs
261	2613	Cairo	urban	urban governorate	male	4	No Disablity	yes	no	no	no	no	yes	no	no	yes	no	The child is not transeferred for suspected delay	university	No Apaprent Disability	A	2			Wife of HH head	Does not work does not look for work	21.4	university	HH Head	18 to less than 35	no apparent disability	A	0	High	0	0	0	0	0	0	0	6-12 years old	9.66667	31.0833	18 to less than 35	6+yrs
261	2614	Cairo	urban	urban governorate	male	4	No Disablity	#NULL!	no	no	no	no	yes	no	no	no	no	The child is not transeferred for suspected delay	university	No Apaprent Disability	A	2			Wife of HH head	Does not work does not look for work	26.2	university	HH Head	18 to less than 35	no apparent disability	A	0	High	0	0	0	0	0	0	0	3 to less than 6 years	4.91667	31.0833	18 to less than 35	less than 6 yrs
262	2625	Cairo	urban	urban governorate	male	5	No Disablity	yes	no	no	no	no	no	no	no	no	no	The child is not transeferred for suspected delay	university	No Apaprent Disability	A	1			Wife of HH head	Does not work does not look for work	33	university	HH Head	18 to less than 35	no apparent disability	A	0	High	0	0	0	0	0	0	0	6-12 years old	11.5833	44.5833	40 +	6+yrs
263	2633	Cairo	urban	urban governorate	male	3	No Disablity	#NULL!	no	no	no	no	yes	no	no	no	no	The child is not transeferred for suspected delay	Above intermediate	No Apaprent Disability	A	1			Wife of HH head	Does not work does not look for work	19.3	Above intermediate	HH Head	18 to less than 35	no apparent disability	A	0	High	0	0	0	0	0	0	0	less than 3 years old	1.41667	20.75	18 to less than 35	less than 6 yrs
264	2645	Cairo	urban	urban governorate	male	5	No Disablity	yes	yes	yes	no	no	yes	no	no	yes	no	The child is not transeferred for suspected delay	High School and technical	No Apaprent Disability	A	1			Wife of HH head	Does not work does not look for work	29.4	university	HH Head	18 to less than 35	no apparent disability	A	0	High	0	0	0	0	0	0	0	6-12 years old	10.25	39.6667	35 to less than 40	6+yrs
265	2654	Cairo	urban	urban governorate	female	7	No Disablity	yes	no	yes	no	no	yes	no	no	no	no	The child is not transeferred for suspected delay	university	No Apaprent Disability	A	4			Wife of HH head	Does not work does not look for work	29.4	university	HH Head	18 to less than 35	no apparent disability	A	0	High	0	0	0	0	0	0	0	6-12 years old	11.9167	41.3333	40 +	6+yrs
265	2655	Cairo	urban	urban governorate	female	7	No Disablity	yes	no	yes	no	no	yes	no	no	no	no	The child is not transeferred for suspected delay	university	No Apaprent Disability	A	4			Wife of HH head	Does not work does not look for work	31.6	university	HH Head	18 to less than 35	no apparent disability	A	0	High	0	0	0	0	0	0	0	6-12 years old	9.75	41.3333	40 +	6+yrs
265	2656	Cairo	urban	urban governorate	female	7	No Disablity	yes	no	yes	no	no	yes	no	no	no	no	The child is not transeferred for suspected delay	university	No Apaprent Disability	A	4			Wife of HH head	Does not work does not look for work	33.9	university	HH Head	18 to less than 35	no apparent disability	A	0	High	0	0	0	0	0	0	0	6-12 years old	7.41667	41.3333	40 +	6+yrs
265	2657	Cairo	urban	urban governorate	male	7	No Disablity	#NULL!	yes	yes	no	no	yes	no	yes	no	no	The child is not transeferred for suspected delay	university	No Apaprent Disability	A	4			Wife of HH head	Does not work does not look for work	38.3	university	HH Head	35 to less than 40	no apparent disability	A	0	High	0	0	0	0	0	0	0	3 to less than 6 years	3	41.3333	40 +	less than 6 yrs
266	2665	Cairo	urban	urban governorate	male	6	No Disablity	yes	yes	yes	no	no	yes	no	no	no	no	The child is not transeferred for suspected delay	Read and write	No Apaprent Disability	A	1			Wife of HH head	Does not work does not look for work	31.3	High School and technical	HH Head	18 to less than 35	no apparent disability	A	0	High	0	0	0	0	0	0	0	6-12 years old	7.25	38.5833	35 to less than 40	6+yrs
267	2675	Cairo	urban	urban governorate	male	6	No Disablity	yes	no	yes	no	no	yes	no	no	no	no	The child is not transeferred for suspected delay	university	No Apaprent Disability	A	2			Wife of HH head	work (paid-unpaid-his own-employer)	33.6	university	HH Head	18 to less than 35	no apparent disability	A	0	High	0	0	0	0	0	0	0	6-12 years old	11.25	44.8333	40 +	6+yrs
267	2676	Cairo	urban	urban governorate	male	6	No Disablity	#NULL!	no	yes	no	no	yes	no	yes	yes	no	The child is not transeferred for suspected delay	university	No Apaprent Disability	A	2			Wife of HH head	work (paid-unpaid-his own-employer)	39.8	university	HH Head	35 to less than 40	no apparent disability	A	0	High	0	0	0	0	0	0	0	3 to less than 6 years	5	44.8333	40 +	less than 6 yrs
268	2683	Cairo	urban	urban governorate	female	4	No Disablity	yes	no	yes	no	no	no	no	no	no	no	The child is not transeferred for suspected delay	university	No Apaprent Disability	A	2			Wife of HH head	Does not work does not look for work	22.3	university	HH Head	18 to less than 35	no apparent disability	A	0	High	0	0	0	0	0	0	0	6-12 years old	9.5	31.8333	18 to less than 35	6+yrs
268	2684	Cairo	urban	urban governorate	male	4	No Disablity	yes	no	yes	no	no	no	no	no	no	no	The child is not transeferred for suspected delay	university	No Apaprent Disability	A	2			Wife of HH head	Does not work does not look for work	25.5	university	HH Head	18 to less than 35	no apparent disability	A	0	High	0	0	0	0	0	0	0	6-12 years old	6.33333	31.8333	18 to less than 35	6+yrs
269	2693	Cairo	urban	urban governorate	female	4	No Disablity	#NULL!	no	yes	no	no	no	no	no	no	no	The child is not transeferred for suspected delay	university	No Apaprent Disability	A	2			Wife of HH head	Does not work does not look for work	24.1	university	HH Head	18 to less than 35	no apparent disability	A	0	High	0	0	0	0	0	0	0	3 to less than 6 years	5	29.0833	18 to less than 35	less than 6 yrs
269	2694	Cairo	urban	urban governorate	male	4	No Disablity	#NULL!	no	yes	no	no	no	no	no	no	no	The child is not transeferred for suspected delay	university	No Apaprent Disability	A	2			Wife of HH head	Does not work does not look for work	27	university	HH Head	18 to less than 35	no apparent disability	A	0	High	0	0	0	0	0	0	0	less than 3 years old	2.08333	29.0833	18 to less than 35	less than 6 yrs
270	2703	Cairo	urban	urban governorate	female	6	No Disablity	yes	yes	yes	no	no	no	no	no	no	no	The child is not transeferred for suspected delay	university	No Apaprent Disability	A	4			Wife of HH head	Does not work does not look for work	21.7	High School and technical	HH Head	18 to less than 35	no apparent disability	A	0	High	0	0	0	0	0	0	0	6-12 years old	10.3333	32	18 to less than 35	6+yrs
270	2704	Cairo	urban	urban governorate	male	6	No Disablity	yes	no	yes	no	no	yes	no	no	no	no	The child is not transeferred for suspected delay	university	No Apaprent Disability	A	4			Wife of HH head	Does not work does not look for work	23.4	High School and technical	HH Head	18 to less than 35	no apparent disability	A	0	High	0	0	0	0	0	0	0	6-12 years old	8.58333	32	18 to less than 35	6+yrs
270	2705	Cairo	urban	urban governorate	male	6	No Disablity	yes	no	yes	no	no	no	no	no	no	no	The child is not transeferred for suspected delay	university	No Apaprent Disability	A	4			Wife of HH head	Does not work does not look for work	25.7	High School and technical	HH Head	18 to less than 35	no apparent disability	A	0	High	0	0	0	0	0	0	0	6-12 years old	6.33333	32	18 to less than 35	6+yrs
270	2706	Cairo	urban	urban governorate	female	6	No Disablity	#NULL!	no	yes	no	no	no	no	no	no	no	The child is not transeferred for suspected delay	university	No Apaprent Disability	A	4			Wife of HH head	Does not work does not look for work	30.5	High School and technical	HH Head	18 to less than 35	no apparent disability	A	0	High	0	0	0	0	0	0	0	less than 3 years old	1.5	32	18 to less than 35	less than 6 yrs
271	2713	Cairo	urban	urban governorate	male	3	No Disablity	#NULL!	no	yes	no	no	no	no	no	no	no	The child is transferred for suspected delay	university	No Apaprent Disability	A	1			Wife of HH head	work (paid-unpaid-his own-employer)	24.7	university	HH Head	18 to less than 35	no apparent disability	A	0	High	1	1	1	1	1	1	0	3 to less than 6 years	4.75	29.4167	18 to less than 35	less than 6 yrs
272	2723	Cairo	urban	urban governorate	male	4	No Disablity	#NULL!	yes	yes	no	yes	yes	no	no	yes	no	The child is not transeferred for suspected delay	university	No Apaprent Disability	A	2	1	2	Wife of HH head	Does not work does not look for work	23.7	university	HH Head	18 to less than 35	no apparent disability	A	0	High	0	0	0	0	0	0	0	less than 3 years old	1.25	24.9167	18 to less than 35	less than 6 yrs
272	2724	Cairo	urban	urban governorate	male	4	No Disablity	#NULL!	yes	yes	no	yes	yes	no	no	yes	no	The child is not transeferred for suspected delay	university	No Apaprent Disability	A	2	1	2	Wife of HH head	Does not work does not look for work	23.7	university	HH Head	18 to less than 35	no apparent disability	A	0	High	0	0	0	0	0	0	0	less than 3 years old	1.25	24.9167	18 to less than 35	less than 6 yrs
273	2734	Cairo	urban	urban governorate	male	4	No Disablity	yes	yes	yes	no	no	yes	no	no	yes	no	The child is transferred for suspected delay	university	No Apaprent Disability	A	1			Wife of HH head	Does not work does not look for work	27	university	HH Head	18 to less than 35	no apparent disability	A	0	High	0	0	1	0	0	0	0	6-12 years old	11	38	35 to less than 40	6+yrs
274	2744	Cairo	urban	urban governorate	female	4	No Disablity	yes	yes	yes	no	no	no	no	no	no	no	The child is not transeferred for suspected delay	Illeterate	No Apaprent Disability	A	1			Wife of HH head	Does not work does not look for work	18.4	Illeterate	HH Head	18 to less than 35	no apparent disability	A	0	High	0	0	0	0	0	0	0	6-12 years old	10.6667	29.0833	18 to less than 35	6+yrs
275	2754	Cairo	urban	urban governorate	female	4	No Disablity	yes	no	yes	no	no	no	no	no	no	no	The child is not transeferred for suspected delay	university	No Apaprent Disability	A	1			Wife of HH head	Does not work does not look for work	26.5	university	HH Head	18 to less than 35	no apparent disability	A	0	High	0	0	0	0	0	0	0	6-12 years old	10.0833	36.5833	35 to less than 40	6+yrs
276	2763	Cairo	urban	urban governorate	male	4	No Disablity	#NULL!	no	no	no	no	no	no	no	no	no	The child is not transeferred for suspected delay	Above intermediate	No Apaprent Disability	A	2			Wife of HH head	Does not work does not look for work	25.6	High School and technical	HH Head	18 to less than 35	no apparent disability	A	0	High	0	0	0	0	0	0	0	3 to less than 6 years	5.66667	31.25	18 to less than 35	less than 6 yrs
276	2764	Cairo	urban	urban governorate	male	4	No Disablity	#NULL!	no	yes	no	no	no	no	no	no	no	The child is not transeferred for suspected delay	Above intermediate	No Apaprent Disability	A	2			Wife of HH head	Does not work does not look for work	29.3	High School and technical	HH Head	18 to less than 35	no apparent disability	A	0	High	0	0	0	0	0	0	0	less than 3 years old	2	31.25	18 to less than 35	less than 6 yrs
277	2773	Cairo	urban	urban governorate	female	4	No Disablity	#NULL!	yes	yes	no	no	yes	no	no	no	no	The child is not transeferred for suspected delay	university	No Apaprent Disability	A	2			Wife of HH head	Does not work does not look for work	25.8	university	HH Head	18 to less than 35	no apparent disability	A	0	High	0	0	0	0	0	0	0	3 to less than 6 years	5.5	31.25	18 to less than 35	less than 6 yrs
277	2774	Cairo	urban	urban governorate	female	4	No Disablity	#NULL!	yes	yes	no	no	yes	no	no	no	no	The child is not transeferred for suspected delay	university	No Apaprent Disability	A	2			Wife of HH head	Does not work does not look for work	28.6	university	HH Head	18 to less than 35	no apparent disability	A	0	High	0	0	0	0	0	0	0	less than 3 years old	2.66667	31.25	18 to less than 35	less than 6 yrs
278	2783	Cairo	urban	urban governorate	female	4	No Disablity	yes	no	yes	no	no	no	no	no	no	no	The child is not transeferred for suspected delay	university	No Apaprent Disability	A	1			Wife of HH head	Does not work does not look for work	28.8	university	HH Head	18 to less than 35	no apparent disability	A	0	High	0	0	0	0	0	0	0	6-12 years old	7.5	36.25	35 to less than 40	6+yrs
279	2793	Cairo	urban	urban governorate	female	3	No Disablity	yes	no	no	no	no	no	no	no	no	no	The child is not transeferred for suspected delay	university	No Apaprent Disability	A	1			Wife of HH head	Does not work does not look for work	26.9	university	HH Head	18 to less than 35	no apparent disability	A	0	High	0	0	0	0	0	0	0	6-12 years old	6.58333	33.5	18 to less than 35	6+yrs
280	2803	Cairo	urban	urban governorate	female	3	No Disablity	#NULL!	no	yes	no	no	no	no	no	no	no	The child is not transeferred for suspected delay	university	No Apaprent Disability	A	1			Wife of HH head	Does not work does not look for work	26.2	university	HH Head	18 to less than 35	no apparent disability	A	0	High	0	0	0	0	0	0	0	3 to less than 6 years	5.83333	32	18 to less than 35	less than 6 yrs
281	2814	Cairo	urban	urban governorate	female	4	No Disablity	yes	no	yes	no	no	yes	no	no	no	no	The child is not transeferred for suspected delay	university	No Apaprent Disability	A	1			Wife of HH head	Does not work does not look for work	25.3	university	HH Head	18 to less than 35	no apparent disability	A	0	High	0	0	0	0	0	0	0	6-12 years old	10.5833	35.8333	35 to less than 40	6+yrs
282	2823	Cairo	urban	urban governorate	female	3	No Disablity	#NULL!	no	yes	no	no	yes	no	no	no	no	The child is not transeferred for suspected delay	university	No Apaprent Disability	A	1			Wife of HH head	work (paid-unpaid-his own-employer)	18	university	HH Head	18 to less than 35	no apparent disability	A	0	High	0	0	0	0	0	0	0	less than 3 years old	2	20	18 to less than 35	less than 6 yrs
283	2833	Cairo	urban	urban governorate	female	5	No Disablity	yes	no	yes	no	no	no	no	no	no	no	The child is not transeferred for suspected delay	university	No Apaprent Disability	A	3			Wife of HH head	Does not work does not look for work	25.7	university	HH Head	18 to less than 35	no apparent disability	A	0	High	0	0	0	0	0	0	0	6-12 years old	9.08333	34.75	18 to less than 35	6+yrs
283	2834	Cairo	urban	urban governorate	male	5	No Disablity	yes	no	yes	no	no	no	no	no	no	no	The child is not transeferred for suspected delay	university	No Apaprent Disability	A	3			Wife of HH head	Does not work does not look for work	27.9	university	HH Head	18 to less than 35	no apparent disability	A	0	High	0	0	0	0	0	0	0	6-12 years old	6.83333	34.75	18 to less than 35	6+yrs
283	2835	Cairo	urban	urban governorate	female	5	No Disablity	#NULL!	no	yes	no	no	yes	no	no	no	no	The child is not transeferred for suspected delay	university	No Apaprent Disability	A	3			Wife of HH head	Does not work does not look for work	31.3	university	HH Head	18 to less than 35	no apparent disability	A	0	High	0	0	0	0	0	0	0	3 to less than 6 years	3.41667	34.75	18 to less than 35	less than 6 yrs
284	2844	Cairo	urban	urban governorate	male	4	No Disablity	yes	no	yes	no	no	no	no	no	no	no	The child is not transeferred for suspected delay	university	No Apaprent Disability	A	1			Wife of HH head	Does not work does not look for work	29.4	university	HH Head	18 to less than 35	no apparent disability	A	0	High	0	0	0	0	0	0	0	6-12 years old	9.75	39.1667	35 to less than 40	6+yrs
285	2855	Cairo	urban	urban governorate	female	5	No Disablity	yes	no	no	no	no	no	no	no	no	no	The child is not transeferred for suspected delay	High School and technical	No Apaprent Disability	A	1			HH Head	work (paid-unpaid-his own-employer)	25.3	the child has no father in the HH	the child has no mother is not in the HH	18 to less than 35	99	#N/A	0	High	0	0	0	0	0	0	0	6-12 years old	8.91667	34.1667	18 to less than 35	6+yrs
286	2863	Cairo	urban	urban governorate	male	5	No Disablity	yes	no	no	no	no	no	no	no	no	no	The child is not transeferred for suspected delay	Illeterate	No Apaprent Disability	A	3			Wife of HH head	Does not work does not look for work	23	Read and write	HH Head	18 to less than 35	no apparent disability	A	0	High	0	0	0	0	0	0	0	6-12 years old	10.8333	33.8333	18 to less than 35	6+yrs
286	2864	Cairo	urban	urban governorate	female	5	No Disablity	yes	no	no	no	no	no	no	no	no	no	The child is not transeferred for suspected delay	Illeterate	No Apaprent Disability	A	3			Wife of HH head	Does not work does not look for work	26.8	Read and write	HH Head	18 to less than 35	no apparent disability	A	0	High	0	0	0	0	0	0	0	6-12 years old	7.08333	33.8333	18 to less than 35	6+yrs
286	2865	Cairo	urban	urban governorate	male	5	No Disablity	#NULL!	no	no	no	no	yes	no	no	no	no	The child is not transeferred for suspected delay	Illeterate	No Apaprent Disability	A	3			Wife of HH head	Does not work does not look for work	31	Read and write	HH Head	18 to less than 35	no apparent disability	A	0	High	0	0	0	0	0	0	0	less than 3 years old	2.83333	33.8333	18 to less than 35	less than 6 yrs
287	2873	Cairo	urban	urban governorate	male	4	No Disablity	#NULL!	no	yes	no	no	no	no	no	no	no	The child is not transeferred for suspected delay	university	No Apaprent Disability	A	1			Wife of HH head	work (paid-unpaid-his own-employer)	29.8	university	HH Head	18 to less than 35	no apparent disability	A	0	High	0	0	0	0	0	0	0	3 to less than 6 years	5.58333	35.3333	35 to less than 40	less than 6 yrs
288	2883	Cairo	urban	urban governorate	female	3	No Disablity	#NULL!	no	yes	no	no	no	no	no	no	yes	The child is not transeferred for suspected delay	university	No Apaprent Disability	A	1			Wife of HH head	Does not work does not look for work	26.3	university	HH Head	18 to less than 35	no apparent disability	A	0	High	0	0	0	0	0	0	0	3 to less than 6 years	3.66667	29.9167	18 to less than 35	less than 6 yrs
289	2895	Cairo	urban	urban governorate	female	5	No Disablity	yes	no	yes	no	no	yes	no	no	no	no	The child is not transeferred for suspected delay	university	No Apaprent Disability	A	1			Wife of HH head	Does not work does not look for work	35.8	university	HH Head	35 to less than 40	no apparent disability	A	0	High	0	0	0	0	0	0	0	6-12 years old	10.5833	46.3333	40 +	6+yrs
290	2904	Cairo	urban	urban governorate	male	5	No Disablity	yes	no	yes	no	yes	no	no	no	no	no	The child is not transeferred for suspected delay	Illeterate	No Apaprent Disability	A	2			Wife of HH head	Does not work does not look for work	25	Illeterate	HH Head	18 to less than 35	no apparent disability	A	0	High	0	0	0	0	0	0	0	6-12 years old	10.8333	35.8333	35 to less than 40	6+yrs
290	2905	Cairo	urban	urban governorate	female	5	No Disablity	#NULL!	no	no	no	yes	no	no	no	no	no	The child is not transeferred for suspected delay	Illeterate	No Apaprent Disability	A	2			Wife of HH head	Does not work does not look for work	34.7	Illeterate	HH Head	18 to less than 35	no apparent disability	A	0	High	0	0	0	0	0	0	0	less than 3 years old	1.16667	35.8333	35 to less than 40	less than 6 yrs
291	2913	Cairo	urban	urban governorate	male	4	No Disablity	yes	no	yes	no	yes	yes	no	no	no	no	The child is not transeferred for suspected delay	High School and technical	No Apaprent Disability	A	2			Wife of HH head	Does not work does not look for work	19.3	High School and technical	HH Head	18 to less than 35	no apparent disability	A	0	High	0	0	0	0	0	0	0	6-12 years old	6.41667	25.6667	18 to less than 35	6+yrs
291	2914	Cairo	urban	urban governorate	female	4	No Disablity	#NULL!	no	yes	no	no	yes	no	no	no	no	The child is not transeferred for suspected delay	High School and technical	No Apaprent Disability	A	2			Wife of HH head	Does not work does not look for work	23.6	High School and technical	HH Head	18 to less than 35	no apparent disability	A	0	High	0	0	0	0	0	0	0	less than 3 years old	2.08333	25.6667	18 to less than 35	less than 6 yrs
292	2925	Cairo	urban	urban governorate	male	5	No Disablity	yes	no	yes	no	no	yes	no	no	no	no	The child is not transeferred for suspected delay	university	No Apaprent Disability	A	1			Wife of HH head	Does not work does not look for work	36	university	HH Head	35 to less than 40	no apparent disability	A	0	High	0	0	0	0	0	0	0	6-12 years old	11.8333	47.8333	40 +	6+yrs
293	2933	Cairo	urban	urban governorate	male	4	No Disablity	yes	yes	yes	no	no	no	no	no	no	no	The child is not transeferred for suspected delay	university	No Apaprent Disability	A	2			Wife of HH head	work (paid-unpaid-his own-employer)	34.7	university	HH Head	18 to less than 35	no apparent disability	A	0	High	0	0	0	0	0	0	0	6-12 years old	7.83333	42.5	40 +	6+yrs
293	2934	Cairo	urban	urban governorate	female	4	No Disablity	#NULL!	yes	yes	no	no	yes	no	no	no	no	The child is not transeferred for suspected delay	university	No Apaprent Disability	A	2			Wife of HH head	work (paid-unpaid-his own-employer)	40.7	university	HH Head	40 +	no apparent disability	A	0	High	0	0	0	0	0	0	0	less than 3 years old	1.83333	42.5	40 +	less than 6 yrs
294	2943	Cairo	urban	urban governorate	female	4	No Disablity	yes	no	yes	no	no	yes	no	no	no	no	The child is not transeferred for suspected delay	university	No Apaprent Disability	A	2			Wife of HH head	Does not work does not look for work	20.3	university	HH Head	18 to less than 35	no apparent disability	A	0	High	0	0	0	0	0	0	0	6-12 years old	7.41667	27.6667	18 to less than 35	6+yrs
294	2944	Cairo	urban	urban governorate	male	4	No Disablity	#NULL!	no	yes	no	no	yes	no	no	no	no	The child is not transeferred for suspected delay	university	No Apaprent Disability	A	2			Wife of HH head	Does not work does not look for work	24.2	university	HH Head	18 to less than 35	no apparent disability	A	0	High	0	0	0	0	0	0	0	3 to less than 6 years	3.5	27.6667	18 to less than 35	less than 6 yrs
295	2955	Cairo	urban	urban governorate	female	5	No Disablity	yes	no	yes	no	yes	yes	no	no	no	no	The child is not transeferred for suspected delay	university	No Apaprent Disability	A	1			Wife of HH head	Does not work does not look for work	36.5	university	HH Head	35 to less than 40	no apparent disability	A	0	High	0	0	0	0	0	0	0	6-12 years old	6.08333	42.5833	40 +	6+yrs
296	2963	Cairo	urban	urban governorate	male	6	No Disablity	yes	no	no	no	no	no	no	no	no	no	The child is not transeferred for suspected delay	Prep	No Apaprent Disability	A	3			Wife of HH head	Does not work does not look for work	16.2	university	HH Head	15 to less than 18	no apparent disability	A	0	High	0	0	0	0	0	0	0	6-12 years old	9.16667	25.3333	18 to less than 35	6+yrs
296	2964	Cairo	urban	urban governorate	female	6	No Disablity	yes	no	no	no	no	no	no	no	no	no	The child is not transeferred for suspected delay	Prep	No Apaprent Disability	A	3			Wife of HH head	Does not work does not look for work	17.8	university	HH Head	15 to less than 18	no apparent disability	A	0	High	0	0	0	0	0	0	0	6-12 years old	7.5	25.3333	18 to less than 35	6+yrs
296	2965	Cairo	urban	urban governorate	male	6	No Disablity	#NULL!	no	no	no	no	yes	no	no	no	no	The child is not transeferred for suspected delay	Prep	No Apaprent Disability	A	3			Wife of HH head	Does not work does not look for work	22.5	university	HH Head	18 to less than 35	no apparent disability	A	0	High	0	0	0	0	0	0	0	less than 3 years old	2.83333	25.3333	18 to less than 35	less than 6 yrs
297	2974	Cairo	urban	urban governorate	male	5	No Disablity	yes	no	no	no	no	no	no	no	no	no	The child is not transeferred for suspected delay	university	No Apaprent Disability	A	2			Wife of HH head	Does not work does not look for work	25.8	university	HH Head	18 to less than 35	no apparent disability	A	0	High	0	0	0	0	0	0	0	6-12 years old	9.83333	35.6667	35 to less than 40	6+yrs
297	2975	Cairo	urban	urban governorate	male	5	No Disablity	yes	no	no	no	no	no	no	no	no	no	The child is not transeferred for suspected delay	university	No Apaprent Disability	A	2			Wife of HH head	Does not work does not look for work	26.8	university	HH Head	18 to less than 35	no apparent disability	A	0	High	0	0	0	0	0	0	0	6-12 years old	8.83333	35.6667	35 to less than 40	6+yrs
298	2983	Cairo	urban	urban governorate	male	4	No Disablity	yes	yes	no	no	no	no	no	no	no	no	The child is not transeferred for suspected delay	university	No Apaprent Disability	A	2			Wife of HH head	Does not work does not look for work	23.8	university	HH Head	18 to less than 35	no apparent disability	A	0	High	0	0	0	0	0	0	0	6-12 years old	9.41667	33.1667	18 to less than 35	6+yrs
298	2984	Cairo	urban	urban governorate	male	4	No Disablity	yes	no	no	no	no	no	no	no	no	no	The child is not transeferred for suspected delay	university	No Apaprent Disability	A	2			Wife of HH head	Does not work does not look for work	26.7	university	HH Head	18 to less than 35	no apparent disability	A	0	High	0	0	0	0	0	0	0	6-12 years old	6.5	33.1667	18 to less than 35	6+yrs
299	2993	Cairo	urban	urban governorate	male	4	No Disablity	#NULL!	no	yes	no	no	no	no	yes	no	yes	The child is not transeferred for suspected delay	Read and write	No Apaprent Disability	A	1			Wife of HH head	Does not work does not look for work	25.1	Primary	HH Head	18 to less than 35	no apparent disability	A	0	High	0	0	0	0	0	0	0	less than 3 years old	2.75	27.8333	18 to less than 35	less than 6 yrs
300	3003	Cairo	urban	urban governorate	female	4	No Disablity	yes	no	yes	no	no	no	no	no	no	no	The child is not transeferred for suspected delay	university	No Apaprent Disability	A	2			Wife of HH head	work (paid-unpaid-his own-employer)	26.3	university	HH Head	18 to less than 35	no apparent disability	A	0	High	0	0	0	0	0	0	0	6-12 years old	11.5833	37.9167	35 to less than 40	6+yrs
300	3004	Cairo	urban	urban governorate	male	4	No Disablity	yes	no	yes	no	no	no	no	no	no	no	The child is not transeferred for suspected delay	university	No Apaprent Disability	A	2			Wife of HH head	work (paid-unpaid-his own-employer)	28	university	HH Head	18 to less than 35	no apparent disability	A	0	High	0	0	0	0	0	0	0	6-12 years old	9.91667	37.9167	35 to less than 40	6+yrs
301	3013	Cairo	urban	urban governorate	female	5	No Disablity	yes	no	yes	no	no	no	no	no	no	no	The child is not transeferred for suspected delay	Read and write	No Apaprent Disability	A	2			Wife of HH head	Does not work does not look for work	13.7	Read and write	HH Head	less than 15	no apparent disability	A	0	High	0	0	0	0	0	0	0	6-12 years old	8.83333	22.5	18 to less than 35	6+yrs
301	3014	Cairo	urban	urban governorate	male	5	No Disablity	yes	no	yes	no	no	no	no	no	no	no	The child is not transeferred for suspected delay	Read and write	No Apaprent Disability	A	2			Wife of HH head	Does not work does not look for work	15.8	Read and write	HH Head	15 to less than 18	no apparent disability	A	0	High	0	0	0	0	0	0	0	6-12 years old	6.75	22.5	18 to less than 35	6+yrs
302	3026	Cairo	urban	urban governorate	male	6	No Disablity	yes	no	no	no	no	no	no	no	no	no	The child is not transeferred for suspected delay	Illeterate	No Apaprent Disability	A	1			Wife of HH head	Does not work does not look for work	38.9	Illeterate	HH Head	35 to less than 40	no apparent disability	A	0	High	0	0	0	0	0	0	0	6-12 years old	6.83333	45.75	40 +	6+yrs
303	3033	Cairo	urban	urban governorate	female	6	No Disablity	yes	no	no	no	no	no	no	no	no	yes	The child is not transeferred for suspected delay	High School and technical	No Apaprent Disability	A	4			Wife of HH head	Does not work does not look for work	21.5	High School and technical	HH Head	18 to less than 35	no apparent disability	A	0	High	0	0	0	0	0	0	0	6-12 years old	11.3333	32.8333	18 to less than 35	6+yrs
303	3034	Cairo	urban	urban governorate	female	6	No Disablity	yes	no	no	no	no	no	no	no	no	yes	The child is not transeferred for suspected delay	High School and technical	No Apaprent Disability	A	4			Wife of HH head	Does not work does not look for work	23.4	High School and technical	HH Head	18 to less than 35	no apparent disability	A	0	High	0	0	0	0	0	0	0	6-12 years old	9.41667	32.8333	18 to less than 35	6+yrs
303	3035	Cairo	urban	urban governorate	female	6	No Disablity	#NULL!	no	no	no	no	no	no	no	no	yes	The child is not transeferred for suspected delay	High School and technical	No Apaprent Disability	A	4			Wife of HH head	Does not work does not look for work	27.3	High School and technical	HH Head	18 to less than 35	no apparent disability	A	0	High	0	0	0	0	0	0	0	3 to less than 6 years	5.58333	32.8333	18 to less than 35	less than 6 yrs
303	3036	Cairo	urban	urban governorate	female	6	No Disablity	#NULL!	no	no	no	no	no	no	no	no	yes	The child is not transeferred for suspected delay	High School and technical	No Apaprent Disability	A	4			Wife of HH head	Does not work does not look for work	30.1	High School and technical	HH Head	18 to less than 35	no apparent disability	A	0	High	0	0	0	0	0	0	0	less than 3 years old	2.75	32.8333	18 to less than 35	less than 6 yrs
304	3044	Cairo	urban	urban governorate	male	4	No Disablity	yes	no	no	no	no	no	no	no	no	no	The child is not transeferred for suspected delay	Read and write	No Apaprent Disability	A	1			HH Head	work (paid-unpaid-his own-employer)	39.9	the child has no father in the HH	the child has no mother is not in the HH	35 to less than 40	99	#N/A	0	High	0	0	0	0	0	0	0	6-12 years old	11	50.9167	40 +	6+yrs
305	3053	Cairo	urban	urban governorate	female	3	No Disablity	#NULL!	yes	yes	no	no	yes	no	no	no	no	The child is not transeferred for suspected delay	High School and technical	No Apaprent Disability	A	1			Wife of HH head	Does not work does not look for work	17	university	HH Head	15 to less than 18	no apparent disability	A	0	High	0	0	0	0	0	0	0	less than 3 years old	2.33333	19.3333	18 to less than 35	less than 6 yrs
306	3064	Cairo	urban	urban governorate	male	5	No Disablity	yes	no	yes	no	no	yes	no	no	no	no	The child is not transeferred for suspected delay	university	No Apaprent Disability	A	2			Wife of HH head	Does not work does not look for work	27.6	university	HH Head	18 to less than 35	no apparent disability	A	0	High	0	0	0	0	0	0	0	6-12 years old	9.83333	37.4167	35 to less than 40	6+yrs
306	3065	Cairo	urban	urban governorate	male	5	No Disablity	#NULL!	no	yes	no	no	yes	no	no	no	no	The child is not transeferred for suspected delay	university	No Apaprent Disability	A	2			Wife of HH head	Does not work does not look for work	34.9	university	HH Head	18 to less than 35	no apparent disability	A	0	High	0	0	0	0	0	0	0	less than 3 years old	2.5	37.4167	35 to less than 40	less than 6 yrs
307	3073	Cairo	urban	urban governorate	male	5	No Disablity	yes	no	yes	no	no	no	no	no	no	no	The child is not transeferred for suspected delay	High School and technical	No Apaprent Disability	A	2			Wife of HH head	Does not work does not look for work	21.8	High School and technical	HH Head	18 to less than 35	no apparent disability	A	0	High	0	0	0	0	0	0	0	6-12 years old	6.75	28.5	18 to less than 35	6+yrs
307	3074	Cairo	urban	urban governorate	male	5	No Disablity	#NULL!	no	yes	no	no	no	no	no	no	no	The child is not transeferred for suspected delay	High School and technical	No Apaprent Disability	A	2			Wife of HH head	Does not work does not look for work	23.7	High School and technical	HH Head	18 to less than 35	no apparent disability	A	0	High	0	0	0	0	0	0	0	3 to less than 6 years	4.83333	28.5	18 to less than 35	less than 6 yrs
308	3083	Cairo	urban	urban governorate	male	4	No Disablity	yes	no	yes	no	no	yes	no	no	no	no	The child is not transeferred for suspected delay	university	No Apaprent Disability	A	2			Wife of HH head	Does not work does not look for work	28.3	university	HH Head	18 to less than 35	no apparent disability	A	0	High	0	0	0	0	0	0	0	6-12 years old	7.08333	35.3333	35 to less than 40	6+yrs
308	3084	Cairo	urban	urban governorate	male	4	No Disablity	#NULL!	no	yes	no	no	no	no	no	no	no	The child is not transeferred for suspected delay	university	No Apaprent Disability	A	2			Wife of HH head	Does not work does not look for work	30.4	university	HH Head	18 to less than 35	no apparent disability	A	0	High	0	0	0	0	0	0	0	3 to less than 6 years	4.91667	35.3333	35 to less than 40	less than 6 yrs
309	3093	Cairo	urban	urban governorate	female	4	No Disablity	#NULL!	no	yes	no	no	no	no	no	no	no	The child is not transeferred for suspected delay	Illeterate	No Apaprent Disability	A	2			Wife of HH head	Does not work does not look for work	21.8	Illeterate	HH Head	18 to less than 35	no apparent disability	A	0	High	0	0	0	0	0	0	0	less than 3 years old	2.41667	24.25	18 to less than 35	less than 6 yrs
309	3094	Cairo	urban	urban governorate	male	4	No Disablity	#NULL!	no	yes	no	no	yes	no	no	yes	no	The child is not transeferred for suspected delay	Illeterate	No Apaprent Disability	A	2			Wife of HH head	Does not work does not look for work	22.8	Illeterate	HH Head	18 to less than 35	no apparent disability	A	0	High	0	0	0	0	0	0	0	less than 3 years old	1.41667	24.25	18 to less than 35	less than 6 yrs
310	3103	Cairo	urban	urban governorate	male	3	No Disablity	yes	no	yes	no	no	no	no	no	no	no	The child is not transeferred for suspected delay	university	No Apaprent Disability	A	1			Wife of HH head	Does not work does not look for work	27.7	university	HH Head	18 to less than 35	no apparent disability	A	0	High	0	0	0	0	0	0	0	6-12 years old	9.41667	37.0833	35 to less than 40	6+yrs
311	3113	Cairo	urban	urban governorate	male	3	No Disablity	yes	no	no	no	no	no	no	no	no	no	The child is not transeferred for suspected delay	university	No Apaprent Disability	A	1			Wife of HH head	Does not work does not look for work	35.8	university	HH Head	35 to less than 40	no apparent disability	A	0	High	0	0	0	0	0	0	0	6-12 years old	9.66667	45.4167	40 +	6+yrs
312	3125	Cairo	urban	urban governorate	female	7	No Disablity	yes	no	yes	no	no	yes	no	no	no	no	The child is not transeferred for suspected delay	Illeterate	No Apaprent Disability	A	3	1	2	Wife of HH head	Does not work does not look for work	22	Illeterate	HH Head	18 to less than 35	no apparent disability	A	0	High	0	0	0	0	0	0	0	6-12 years old	9.25	31.25	18 to less than 35	6+yrs
312	3126	Cairo	urban	urban governorate	male	7	No Disablity	yes	no	yes	no	no	yes	no	no	yes	no	The child is not transeferred for suspected delay	Illeterate	No Apaprent Disability	A	3	1	2	Wife of HH head	Does not work does not look for work	22	Illeterate	HH Head	18 to less than 35	no apparent disability	A	0	High	0	0	0	0	0	0	0	6-12 years old	9.25	31.25	18 to less than 35	6+yrs
312	3127	Cairo	urban	urban governorate	female	7	No Disablity	yes	no	yes	no	no	no	no	no	no	no	The child is not transeferred for suspected delay	Illeterate	No Apaprent Disability	A	3			Wife of HH head	Does not work does not look for work	23.2	Illeterate	HH Head	18 to less than 35	no apparent disability	A	0	High	0	0	0	0	0	0	0	6-12 years old	8.08333	31.25	18 to less than 35	6+yrs
313	3133	Cairo	urban	urban governorate	female	4	No Disablity	yes	no	yes	no	yes	yes	no	no	no	no	The child is not transeferred for suspected delay	university	No Apaprent Disability	A	2			Wife of HH head	work (paid-unpaid-his own-employer)	31.6	university	HH Head	18 to less than 35	no apparent disability	A	0	High	0	0	0	0	0	0	0	6-12 years old	10.6667	42.25	40 +	6+yrs
313	3134	Cairo	urban	urban governorate	female	4	No Disablity	yes	no	yes	no	no	yes	no	no	no	no	The child is not transeferred for suspected delay	university	No Apaprent Disability	A	2			Wife of HH head	work (paid-unpaid-his own-employer)	34.3	university	HH Head	18 to less than 35	no apparent disability	A	0	High	0	0	0	0	0	0	0	6-12 years old	7.91667	42.25	40 +	6+yrs
314	3143	Cairo	urban	urban governorate	male	5	No Disablity	#NULL!	no	yes	no	yes	yes	no	no	yes	no	The child is transferred for suspected delay	High School and technical	No Apaprent Disability	A	3	1	2	Wife of HH head	Does not work does not look for work	24.3	Illeterate	HH Head	18 to less than 35	no apparent disability	A	yes	High	0	0	0	0	0	0	0	3 to less than 6 years	4.41667	28.6667	18 to less than 35	less than 6 yrs
314	3144	Cairo	urban	urban governorate	female	5	No Disablity	#NULL!	no	yes	no	no	no	no	no	no	no	The child is not transeferred for suspected delay	High School and technical	No Apaprent Disability	A	3	1	2	Wife of HH head	Does not work does not look for work	24.3	Illeterate	HH Head	18 to less than 35	no apparent disability	A	0	High	0	0	0	0	0	0	0	3 to less than 6 years	4.41667	28.6667	18 to less than 35	less than 6 yrs
314	3145	Cairo	urban	urban governorate	male	5	No Disablity	#NULL!	no	yes	no	no	no	no	no	no	no	The child is not transeferred for suspected delay	High School and technical	No Apaprent Disability	A	3			Wife of HH head	Does not work does not look for work	26.8	Illeterate	HH Head	18 to less than 35	no apparent disability	A	0	High	0	0	0	0	0	0	0	less than 3 years old	1.91667	28.6667	18 to less than 35	less than 6 yrs
315	3153	Cairo	urban	urban governorate	female	4	No Disablity	#NULL!	no	yes	no	no	no	no	no	no	no	The child is not transeferred for suspected delay	Above intermediate	No Apaprent Disability	A	1			Wife of HH head	Does not work does not look for work	25.5	High School and technical	HH Head	18 to less than 35	no apparent disability	A	0	High	0	0	0	0	0	0	0	less than 3 years old	1.25	26.75	18 to less than 35	less than 6 yrs
316	3164	Cairo	urban	urban governorate	male	4	No Disablity	yes	no	yes	no	no	no	no	no	no	yes	The child is not transeferred for suspected delay	Illeterate	No Apaprent Disability	A	1			Wife of HH head	Does not work does not look for work	18	Illeterate	HH Head	18 to less than 35	no apparent disability	A	0	High	0	0	0	0	0	0	0	6-12 years old	11.8333	29.8333	18 to less than 35	6+yrs
317	3173	Cairo	urban	urban governorate	male	5	No Disablity	yes	no	yes	no	no	no	no	no	no	no	The child is not transeferred for suspected delay	university	No Apaprent Disability	A	3			Wife of HH head	Does not work does not look for work	27.7	university	HH Head	18 to less than 35	no apparent disability	A	0	High	0	0	0	0	0	0	0	6-12 years old	9.66667	37.3333	35 to less than 40	6+yrs
317	3174	Cairo	urban	urban governorate	female	5	No Disablity	yes	no	yes	no	no	no	no	no	no	no	The child is not transeferred for suspected delay	university	No Apaprent Disability	A	3			Wife of HH head	Does not work does not look for work	28.8	university	HH Head	18 to less than 35	no apparent disability	A	0	High	0	0	0	0	0	0	0	6-12 years old	8.58333	37.3333	35 to less than 40	6+yrs
317	3175	Cairo	urban	urban governorate	female	5	No Disablity	#NULL!	no	yes	no	no	yes	no	no	no	no	The child is not transeferred for suspected delay	university	No Apaprent Disability	A	3			Wife of HH head	Does not work does not look for work	32.8	university	HH Head	18 to less than 35	no apparent disability	A	0	High	0	0	0	0	0	0	0	3 to less than 6 years	4.5	37.3333	35 to less than 40	less than 6 yrs
318	3183	Cairo	urban	urban governorate	female	4	No Disablity	yes	no	yes	no	no	yes	no	no	no	yes	The child is not transeferred for suspected delay	university	No Apaprent Disability	A	2	1	2	Wife of HH head	Does not work does not look for work	23.2	university	HH Head	18 to less than 35	no apparent disability	A	0	High	0	0	0	0	0	0	0	6-12 years old	10.8333	34	18 to less than 35	6+yrs
318	3184	Cairo	urban	urban governorate	male	4	No Disablity	yes	no	yes	no	yes	yes	no	no	yes	yes	The child is not transeferred for suspected delay	university	No Apaprent Disability	A	2	1	2	Wife of HH head	Does not work does not look for work	23.2	university	HH Head	18 to less than 35	no apparent disability	A	0	High	0	0	0	0	0	0	0	6-12 years old	10.8333	34	18 to less than 35	6+yrs
319	3194	Cairo	urban	urban governorate	male	4	No Disablity	yes	yes	no	no	no	yes	no	no	no	no	The child is not transeferred for suspected delay	High School and technical	No Apaprent Disability	A	1			Wife of HH head	Does not work does not look for work	33.1	university	HH Head	18 to less than 35	no apparent disability	A	0	High	0	0	0	0	0	0	0	6-12 years old	11.9167	45	40 +	6+yrs
320	3205	Cairo	urban	urban governorate	male	5	No Disablity	yes	no	no	no	no	yes	no	no	yes	no	The child is not transeferred for suspected delay	Read and write	No Apaprent Disability	A	1			Wife of HH head	Does not work does not look for work	27.3	university	HH Head	18 to less than 35	no apparent disability	A	0	High	0	0	0	0	0	0	0	6-12 years old	6.83333	34.0833	18 to less than 35	6+yrs
321	3213	Cairo	urban	urban governorate	female	4	No Disablity	#NULL!	no	yes	no	no	yes	no	no	no	no	The child is not transeferred for suspected delay	university	No Apaprent Disability	A	2			Wife of HH head	Does not work does not look for work	26.8	university	HH Head	18 to less than 35	no apparent disability	A	0	High	0	0	0	0	0	0	0	less than 3 years old	2.75	29.5	18 to less than 35	less than 6 yrs
321	3214	Cairo	urban	urban governorate	female	4	No Disablity	#NULL!	no	yes	no	no	yes	no	no	no	no	The child is not transeferred for suspected delay	university	No Apaprent Disability	A	2			Wife of HH head	Does not work does not look for work	28.3	university	HH Head	18 to less than 35	no apparent disability	A	0	High	0	0	0	0	0	0	0	less than 3 years old	1.16667	29.5	18 to less than 35	less than 6 yrs
322	3226	Cairo	urban	urban governorate	female	7	No Disablity	yes	no	yes	no	no	yes	no	no	no	no	The child is not transeferred for suspected delay	university	No Apaprent Disability	A	1			Wife of HH head	work (paid-unpaid-his own-employer)	31.3	Above intermediate	HH Head	18 to less than 35	no apparent disability	A	0	High	0	0	0	0	0	0	0	6-12 years old	7	38.3333	35 to less than 40	6+yrs
323	3235	Cairo	urban	urban governorate	female	6	No Disablity	yes	no	no	no	no	no	no	no	no	no	The child is not transeferred for suspected delay	Illeterate	No Apaprent Disability	A	2			Wife of HH head	Does not work does not look for work	29.4	Illeterate	HH Head	18 to less than 35	no apparent disability	A	0	High	0	0	0	0	0	0	0	6-12 years old	10.5	39.9167	35 to less than 40	6+yrs
323	3236	Cairo	urban	urban governorate	female	6	No Disablity	#NULL!	no	no	no	no	no	no	no	no	no	The child is not transeferred for suspected delay	Illeterate	No Apaprent Disability	A	2			Wife of HH head	Does not work does not look for work	37.4	Illeterate	HH Head	35 to less than 40	no apparent disability	A	0	High	0	0	0	0	0	0	0	less than 3 years old	2.5	39.9167	35 to less than 40	less than 6 yrs
324	3243	Cairo	urban	urban governorate	female	3	No Disablity	#NULL!	no	yes	no	no	no	no	no	no	no	The child is not transeferred for suspected delay	university	No Apaprent Disability	A	1			Wife of HH head	Does not work does not look for work	24.8	university	HH Head	18 to less than 35	no apparent disability	A	0	High	0	0	0	0	0	0	0	less than 3 years old	2.41667	27.25	18 to less than 35	less than 6 yrs
325	3253	Cairo	urban	urban governorate	female	6	No Disablity	yes	no	yes	no	no	no	no	no	no	no	The child is not transeferred for suspected delay	university	No Apaprent Disability	A	4	1	2	Wife of HH head	work (paid-unpaid-his own-employer)	25.2	university	HH Head	18 to less than 35	no apparent disability	A	0	High	0	0	0	0	0	0	0	6-12 years old	6.5	31.6667	18 to less than 35	6+yrs
325	3254	Cairo	urban	urban governorate	female	6	No Disablity	yes	no	yes	no	no	no	no	no	no	no	The child is not transeferred for suspected delay	university	No Apaprent Disability	A	4	1	2	Wife of HH head	work (paid-unpaid-his own-employer)	25.2	university	HH Head	18 to less than 35	no apparent disability	A	0	High	0	0	0	0	0	0	0	6-12 years old	6.5	31.6667	18 to less than 35	6+yrs
325	3255	Cairo	urban	urban governorate	female	6	No Disablity	#NULL!	no	yes	no	no	no	no	no	no	no	The child is not transeferred for suspected delay	university	No Apaprent Disability	A	4			Wife of HH head	work (paid-unpaid-his own-employer)	27.3	university	HH Head	18 to less than 35	no apparent disability	A	0	High	0	0	0	0	0	0	0	3 to less than 6 years	4.41667	31.6667	18 to less than 35	less than 6 yrs
325	3256	Cairo	urban	urban governorate	male	6	No Disablity	#NULL!	no	yes	no	yes	no	no	no	yes	no	The child is not transeferred for suspected delay	university	No Apaprent Disability	A	4			Wife of HH head	work (paid-unpaid-his own-employer)	29.2	university	HH Head	18 to less than 35	no apparent disability	A	0	High	0	0	0	0	0	0	0	less than 3 years old	2.5	31.6667	18 to less than 35	less than 6 yrs
326	3265	Cairo	urban	urban governorate	female	5	No Disablity	yes	no	no	no	no	yes	no	no	no	no	The child is not transeferred for suspected delay	university	No Apaprent Disability	A	1			Wife of HH head	work (paid-unpaid-his own-employer)	31.2	Above intermediate	HH Head	18 to less than 35	no apparent disability	A	0	High	0	0	0	0	0	0	0	6-12 years old	8.83333	40	40 +	6+yrs
327	3275	Cairo	urban	urban governorate	male	5	No Disablity	yes	no	yes	no	no	no	no	no	no	no	The child is not transeferred for suspected delay	university	No Apaprent Disability	A	1			Wife of HH head	work (paid-unpaid-his own-employer)	36.8	university	HH Head	35 to less than 40	no apparent disability	A	0	High	0	0	0	0	0	0	0	6-12 years old	6.33333	43.0833	40 +	6+yrs
328	3285	Cairo	urban	urban governorate	female	6	No Disablity	yes	no	no	no	no	no	no	no	no	no	The child is not transeferred for suspected delay	university	No Apaprent Disability	A	2			Wife of HH head	Does not work does not look for work	25.4	university	HH Head	18 to less than 35	no apparent disability	A	0	High	0	0	0	0	0	0	0	6-12 years old	11.75	37.1667	35 to less than 40	6+yrs
328	3286	Cairo	urban	urban governorate	male	6	No Disablity	yes	no	no	no	no	yes	no	no	no	no	The child is not transeferred for suspected delay	university	No Apaprent Disability	A	2			Wife of HH head	Does not work does not look for work	28.2	university	HH Head	18 to less than 35	no apparent disability	A	0	High	0	0	0	0	0	0	0	6-12 years old	9	37.1667	35 to less than 40	6+yrs
329	3294	Cairo	urban	urban governorate	male	4	No Disablity	yes	no	no	no	no	no	no	no	no	no	The child is not transeferred for suspected delay	High School and technical	No Apaprent Disability	A	1			Wife of HH head	Does not work does not look for work	36.3	university	HH Head	35 to less than 40	no apparent disability	A	0	High	0	0	0	0	0	0	0	6-12 years old	10.9167	47.25	40 +	6+yrs
330	3304	Cairo	urban	urban governorate	male	5	Disable	no	no	yes	no	no	no	yes	yes	yes	no	The child is transferred for suspected delay	High School and technical	No Apaprent Disability	A	3			Wife of HH head	Does not work does not look for work	15	Illeterate	HH Head	15 to less than 18	no apparent disability	A	yes	High	1	1	1	1	1	1	0	6-12 years old	6.83333	21.8333	18 to less than 35	6+yrs
330	3303	Cairo	urban	urban governorate	male	5	No Disablity	yes	no	yes	no	no	no	no	no	no	no	The child is not transeferred for suspected delay	High School and technical	No Apaprent Disability	A	3			Wife of HH head	Does not work does not look for work	12	Illeterate	HH Head	less than 15	no apparent disability	A	0	High	0	0	0	0	0	0	0	6-12 years old	9.83333	21.8333	18 to less than 35	6+yrs
330	3305	Cairo	urban	urban governorate	female	5	No Disablity	#NULL!	no	yes	no	no	no	no	no	no	no	The child is not transeferred for suspected delay	High School and technical	No Apaprent Disability	A	3			Wife of HH head	Does not work does not look for work	19.9	Illeterate	HH Head	18 to less than 35	no apparent disability	A	0	High	0	0	0	0	0	0	0	less than 3 years old	1.91667	21.8333	18 to less than 35	less than 6 yrs
331	3315	Cairo	urban	urban governorate	female	5	No Disablity	#NULL!	no	yes	no	no	yes	no	yes	no	no	The child is transferred for suspected delay	Illeterate	No Apaprent Disability	A	3			Wife of HH head	Does not work does not look for work	23.6	Illeterate	HH Head	18 to less than 35	no apparent disability	A	yes	High	0	0	1	0	0	0	0	3 to less than 6 years	3.5	27.0833	18 to less than 35	less than 6 yrs
331	3313	Cairo	urban	urban governorate	female	5	No Disablity	yes	no	yes	no	no	yes	no	no	no	yes	The child is not transeferred for suspected delay	Illeterate	No Apaprent Disability	A	3			Wife of HH head	Does not work does not look for work	17.6	Illeterate	HH Head	15 to less than 18	no apparent disability	A	0	High	0	0	0	0	0	0	0	6-12 years old	9.5	27.0833	18 to less than 35	6+yrs
331	3314	Cairo	urban	urban governorate	female	5	No Disablity	#NULL!	no	yes	no	no	yes	no	yes	no	yes	The child is not transeferred for suspected delay	Illeterate	No Apaprent Disability	A	3			Wife of HH head	Does not work does not look for work	21.8	Illeterate	HH Head	18 to less than 35	no apparent disability	A	0	High	0	0	0	0	0	0	0	3 to less than 6 years	5.33333	27.0833	18 to less than 35	less than 6 yrs
332	3323	Cairo	urban	urban governorate	female	5	No Disablity	yes	no	no	no	no	yes	no	no	no	no	The child is not transeferred for suspected delay	Illeterate	No Apaprent Disability	A	3			Wife of HH head	Does not work does not look for work	18.8	Prep	HH Head	18 to less than 35	no apparent disability	A	0	High	0	0	0	0	0	0	0	6-12 years old	9.5	28.25	18 to less than 35	6+yrs
332	3324	Cairo	urban	urban governorate	female	5	No Disablity	yes	no	no	no	no	yes	no	no	no	no	The child is not transeferred for suspected delay	Illeterate	No Apaprent Disability	A	3			Wife of HH head	Does not work does not look for work	20.8	Prep	HH Head	18 to less than 35	no apparent disability	A	0	High	0	0	0	0	0	0	0	6-12 years old	7.5	28.25	18 to less than 35	6+yrs
332	3325	Cairo	urban	urban governorate	male	5	No Disablity	#NULL!	no	no	no	no	yes	no	no	no	no	The child is not transeferred for suspected delay	Illeterate	No Apaprent Disability	A	3			Wife of HH head	Does not work does not look for work	27.3	Prep	HH Head	18 to less than 35	no apparent disability	A	0	High	0	0	0	0	0	0	0	less than 3 years old	1	28.25	18 to less than 35	less than 6 yrs
333	3335	Cairo	urban	urban governorate	female	6	No Disablity	yes	no	yes	no	no	no	no	no	no	no	The child is not transeferred for suspected delay	Illeterate	No Apaprent Disability	A	2			Wife of HH head	Does not work does not look for work	40.4	Read and write	HH Head	40 +	no apparent disability	A	0	High	0	0	0	0	0	0	0	6-12 years old	10.4167	50.8333	40 +	6+yrs
333	3336	Cairo	urban	urban governorate	male	6	No Disablity	#NULL!	no	yes	no	no	yes	no	no	no	no	The child is not transeferred for suspected delay	Illeterate	No Apaprent Disability	A	2			Wife of HH head	Does not work does not look for work	45.5	Read and write	HH Head	40 +	no apparent disability	A	0	High	0	0	0	0	0	0	0	3 to less than 6 years	5.33333	50.8333	40 +	less than 6 yrs
334	3343	Cairo	urban	urban governorate	male	3	No Disablity	#NULL!	no	yes	no	no	yes	no	no	no	no	The child is not transeferred for suspected delay	university	No Apaprent Disability	A	1			Wife of HH head	work (paid-unpaid-his own-employer)	25.8	university	HH Head	18 to less than 35	no apparent disability	A	0	High	0	0	0	0	0	0	0	3 to less than 6 years	3.33333	29.0833	18 to less than 35	less than 6 yrs
335	3355	Cairo	urban	urban governorate	female	6	No Disablity	yes	no	yes	no	no	yes	no	no	no	no	The child is not transeferred for suspected delay	High School and technical	No Apaprent Disability	A	2			Wife of HH head	work (paid-unpaid-his own-employer)	28.6	High School and technical	HH Head	18 to less than 35	no apparent disability	A	0	High	0	0	0	0	0	0	0	6-12 years old	11.5	40.0833	40 +	6+yrs
335	3356	Cairo	urban	urban governorate	female	6	No Disablity	yes	no	yes	no	no	yes	no	no	no	no	The child is not transeferred for suspected delay	High School and technical	No Apaprent Disability	A	2			Wife of HH head	work (paid-unpaid-his own-employer)	29.7	High School and technical	HH Head	18 to less than 35	no apparent disability	A	0	High	0	0	0	0	0	0	0	6-12 years old	10.4167	40.0833	40 +	6+yrs
336	3365	Cairo	urban	urban governorate	male	5	No Disablity	yes	no	no	no	no	no	no	no	no	no	The child is not transeferred for suspected delay	Read and write	No Apaprent Disability	A	1			Wife of HH head	Does not work does not look for work	27.6	Prep	HH Head	18 to less than 35	no apparent disability	A	0	High	0	0	0	0	0	0	0	6-12 years old	7.66667	35.25	35 to less than 40	6+yrs
337	3373	Cairo	urban	urban governorate	male	4	No Disablity	#NULL!	no	yes	no	yes	no	no	no	yes	no	The child is not transeferred for suspected delay	High School and technical	No Apaprent Disability	A	2			Wife of HH head	Does not work does not look for work	24.4	High School and technical	HH Head	18 to less than 35	no apparent disability	A	0	High	0	0	0	0	0	0	0	3 to less than 6 years	5.66667	30.0833	18 to less than 35	less than 6 yrs
337	3374	Cairo	urban	urban governorate	male	4	No Disablity	#NULL!	no	yes	no	yes	no	no	no	yes	no	The child is not transeferred for suspected delay	High School and technical	No Apaprent Disability	A	2			Wife of HH head	Does not work does not look for work	27.7	High School and technical	HH Head	18 to less than 35	no apparent disability	A	0	High	0	0	0	0	0	0	0	less than 3 years old	2.41667	30.0833	18 to less than 35	less than 6 yrs
338	3385	Cairo	urban	urban governorate	male	6	No Disablity	yes	no	yes	no	no	no	no	no	no	no	The child is not transeferred for suspected delay	Above intermediate	No Apaprent Disability	A	2			Wife of HH head	Does not work does not look for work	24.2	Above intermediate	HH Head	18 to less than 35	no apparent disability	A	0	High	0	0	0	0	0	0	0	6-12 years old	9	33.1667	18 to less than 35	6+yrs
338	3386	Cairo	urban	urban governorate	female	6	No Disablity	#NULL!	no	no	no	no	yes	no	no	no	no	The child is not transeferred for suspected delay	Above intermediate	No Apaprent Disability	A	2			Wife of HH head	Does not work does not look for work	31.7	Above intermediate	HH Head	18 to less than 35	no apparent disability	A	0	High	0	0	0	0	0	0	0	less than 3 years old	1.5	33.1667	18 to less than 35	less than 6 yrs
339	3394	Cairo	urban	urban governorate	female	6	No Disablity	yes	no	no	no	no	yes	no	no	no	no	The child is not transeferred for suspected delay	university	No Apaprent Disability	A	3			Wife of HH head	Does not work does not look for work	29.3	university	HH Head	18 to less than 35	no apparent disability	A	0	High	0	0	0	0	0	0	0	6-12 years old	9.58333	38.8333	35 to less than 40	6+yrs
339	3395	Cairo	urban	urban governorate	male	6	No Disablity	#NULL!	no	yes	no	no	no	no	no	no	no	The child is not transeferred for suspected delay	university	No Apaprent Disability	A	3			Wife of HH head	Does not work does not look for work	33.3	university	HH Head	18 to less than 35	no apparent disability	A	0	High	0	0	0	0	0	0	0	3 to less than 6 years	5.58333	38.8333	35 to less than 40	less than 6 yrs
339	3396	Cairo	urban	urban governorate	female	6	No Disablity	#NULL!	no	yes	no	no	no	no	no	no	no	The child is not transeferred for suspected delay	university	No Apaprent Disability	A	3			Wife of HH head	Does not work does not look for work	34.7	university	HH Head	18 to less than 35	no apparent disability	A	0	High	0	0	0	0	0	0	0	3 to less than 6 years	4.16667	38.8333	35 to less than 40	less than 6 yrs
340	3403	Cairo	urban	urban governorate	female	5	No Disablity	yes	no	no	no	no	yes	no	no	no	no	The child is not transeferred for suspected delay	Above intermediate	No Apaprent Disability	A	3			Wife of HH head	Does not work does not look for work	23	university	HH Head	18 to less than 35	no apparent disability	A	0	High	0	0	0	0	0	0	0	6-12 years old	11	34	18 to less than 35	6+yrs
340	3404	Cairo	urban	urban governorate	female	5	No Disablity	yes	no	no	no	no	yes	no	no	no	no	The child is not transeferred for suspected delay	Above intermediate	No Apaprent Disability	A	3			Wife of HH head	Does not work does not look for work	25.9	university	HH Head	18 to less than 35	no apparent disability	A	0	High	0	0	0	0	0	0	0	6-12 years old	8.08333	34	18 to less than 35	6+yrs
340	3405	Cairo	urban	urban governorate	male	5	No Disablity	#NULL!	no	no	no	no	yes	no	no	no	no	The child is not transeferred for suspected delay	Above intermediate	No Apaprent Disability	A	3			Wife of HH head	Does not work does not look for work	28.5	university	HH Head	18 to less than 35	no apparent disability	A	0	High	0	0	0	0	0	0	0	3 to less than 6 years	5.5	34	18 to less than 35	less than 6 yrs
341	3415	Cairo	urban	urban governorate	male	7	Disable	no	no	no	no	no	no	no	no	yes	no	The child is transferred for suspected delay	Illeterate	No Apaprent Disability	A	2			Wife of HH head	Does not work does not look for work	25.7	High School and technical	HH Head	18 to less than 35	no apparent disability	A	yes	High	1	1	1	1	1	1	0	6-12 years old	10.25	35.9167	35 to less than 40	6+yrs
341	3416	Cairo	urban	urban governorate	female	7	No Disablity	#NULL!	no	no	no	no	no	no	no	no	yes	The child is not transeferred for suspected delay	Illeterate	No Apaprent Disability	A	2			Wife of HH head	Does not work does not look for work	31.6	High School and technical	HH Head	18 to less than 35	no apparent disability	A	0	High	0	0	0	0	0	0	0	3 to less than 6 years	4.33333	35.9167	35 to less than 40	less than 6 yrs
342	3424	Cairo	urban	urban governorate	female	5	No Disablity	yes	no	yes	no	no	no	no	no	no	no	The child is not transeferred for suspected delay	university	No Apaprent Disability	A	2			Wife of HH head	Does not work does not look for work	24.9	university	HH Head	18 to less than 35	no apparent disability	A	0	High	0	0	0	0	0	0	0	6-12 years old	11.8333	36.75	35 to less than 40	6+yrs
342	3425	Cairo	urban	urban governorate	male	5	No Disablity	#NULL!	no	yes	no	no	no	no	no	no	no	The child is not transeferred for suspected delay	university	No Apaprent Disability	A	2			Wife of HH head	Does not work does not look for work	32.3	university	HH Head	18 to less than 35	no apparent disability	A	0	High	0	0	0	0	0	0	0	3 to less than 6 years	4.41667	36.75	35 to less than 40	less than 6 yrs
343	3433	Cairo	urban	urban governorate	male	5	No Disablity	yes	no	no	no	no	yes	no	no	no	no	The child is not transeferred for suspected delay	university	No Apaprent Disability	A	3			Wife of HH head	Does not work does not look for work	23.8	university	HH Head	18 to less than 35	no apparent disability	A	0	High	0	0	0	0	0	0	0	6-12 years old	9.58333	33.4167	18 to less than 35	6+yrs
343	3434	Cairo	urban	urban governorate	male	5	No Disablity	yes	no	no	no	no	yes	no	no	no	no	The child is not transeferred for suspected delay	university	No Apaprent Disability	A	3			Wife of HH head	Does not work does not look for work	26.7	university	HH Head	18 to less than 35	no apparent disability	A	0	High	0	0	0	0	0	0	0	6-12 years old	6.75	33.4167	18 to less than 35	6+yrs
343	3435	Cairo	urban	urban governorate	female	5	No Disablity	#NULL!	no	no	no	no	yes	no	no	no	no	The child is not transeferred for suspected delay	university	No Apaprent Disability	A	3			Wife of HH head	Does not work does not look for work	30.1	university	HH Head	18 to less than 35	no apparent disability	A	0	High	0	0	0	0	0	0	0	3 to less than 6 years	3.33333	33.4167	18 to less than 35	less than 6 yrs
344	3443	Cairo	urban	urban governorate	male	5	No Disablity	yes	no	no	no	no	no	no	no	no	no	The child is not transeferred for suspected delay	Illeterate	No Apaprent Disability	A	3			Wife of HH head	Does not work does not look for work	17.4	Read and write	HH Head	15 to less than 18	no apparent disability	A	0	High	0	0	0	0	0	0	0	6-12 years old	10.3333	27.75	18 to less than 35	6+yrs
344	3444	Cairo	urban	urban governorate	female	5	No Disablity	yes	no	no	no	no	no	no	no	no	no	The child is not transeferred for suspected delay	Illeterate	No Apaprent Disability	A	3			Wife of HH head	Does not work does not look for work	18.4	Read and write	HH Head	18 to less than 35	no apparent disability	A	0	High	0	0	0	0	0	0	0	6-12 years old	9.33333	27.75	18 to less than 35	6+yrs
344	3445	Cairo	urban	urban governorate	female	5	No Disablity	#NULL!	no	no	no	no	no	no	no	no	no	The child is not transeferred for suspected delay	Illeterate	No Apaprent Disability	A	3			Wife of HH head	Does not work does not look for work	23.1	Read and write	HH Head	18 to less than 35	no apparent disability	A	0	High	0	0	0	0	0	0	0	3 to less than 6 years	4.66667	27.75	18 to less than 35	less than 6 yrs
345	3453	Cairo	urban	urban governorate	male	4	No Disablity	#NULL!	no	yes	no	no	yes	no	no	yes	no	The child is not transeferred for suspected delay	university	No Apaprent Disability	A	2			Wife of HH head	Does not work does not look for work	27	university	HH Head	18 to less than 35	no apparent disability	A	0	High	0	0	0	0	0	0	0	3 to less than 6 years	5	32	18 to less than 35	less than 6 yrs
345	3454	Cairo	urban	urban governorate	male	4	No Disablity	#NULL!	no	yes	no	no	yes	no	no	no	no	The child is not transeferred for suspected delay	university	No Apaprent Disability	A	2			Wife of HH head	Does not work does not look for work	28.3	university	HH Head	18 to less than 35	no apparent disability	A	0	High	0	0	0	0	0	0	0	3 to less than 6 years	3.66667	32	18 to less than 35	less than 6 yrs
346	3466	Cairo	urban	urban governorate	male	6	No Disablity	#NULL!	no	no	no	no	no	no	no	no	no	The child is not transeferred for suspected delay	Illeterate	No Apaprent Disability	A	1			Wife of HH head	Does not work does not look for work	33.4	Illeterate	HH Head	18 to less than 35	no apparent disability	A	0	High	0	0	0	0	0	0	0	3 to less than 6 years	4.41667	37.8333	35 to less than 40	less than 6 yrs
347	3473	Cairo	urban	urban governorate	male	4	No Disablity	yes	no	yes	no	no	no	no	no	no	no	The child is not transeferred for suspected delay	university	No Apaprent Disability	A	2			Wife of HH head	Does not work does not look for work	26.3	university	HH Head	18 to less than 35	no apparent disability	A	0	High	0	0	0	0	0	0	0	6-12 years old	6.25	32.5	18 to less than 35	6+yrs
347	3474	Cairo	urban	urban governorate	female	4	No Disablity	#NULL!	no	yes	no	no	no	no	no	no	no	The child is not transeferred for suspected delay	university	No Apaprent Disability	A	2			Wife of HH head	Does not work does not look for work	29.4	university	HH Head	18 to less than 35	no apparent disability	A	0	High	0	0	0	0	0	0	0	3 to less than 6 years	3.08333	32.5	18 to less than 35	less than 6 yrs
348	3485	Cairo	urban	urban governorate	male	5	No Disablity	#NULL!	no	no	no	no	yes	no	no	no	no	The child is transferred for suspected delay	university	No Apaprent Disability	A	1			Wife of HH head	Does not work does not look for work	29.8	university	HH Head	18 to less than 35	no apparent disability	A	0	High	1	1	1	1	1	1	0	3 to less than 6 years	5.16667	35	35 to less than 40	less than 6 yrs
349	3493	Cairo	urban	urban governorate	female	4	No Disablity	yes	no	yes	no	no	yes	no	no	no	no	The child is not transeferred for suspected delay	university	No Apaprent Disability	A	2			Wife of HH head	Does not work does not look for work	33.3	university	HH Head	18 to less than 35	no apparent disability	A	0	High	0	0	0	0	0	0	0	6-12 years old	6.16667	39.5	35 to less than 40	6+yrs
349	3494	Cairo	urban	urban governorate	male	4	No Disablity	#NULL!	no	yes	no	no	yes	no	no	no	no	The child is not transeferred for suspected delay	university	No Apaprent Disability	A	2			Wife of HH head	Does not work does not look for work	38.4	university	HH Head	35 to less than 40	no apparent disability	A	0	High	0	0	0	0	0	0	0	less than 3 years old	1.08333	39.5	35 to less than 40	less than 6 yrs
350	3503	Cairo	urban	urban governorate	female	5	No Disablity	yes	no	no	no	no	no	no	no	no	no	The child is not transeferred for suspected delay	university	No Apaprent Disability	A	3			Wife of HH head	Does not work does not look for work	21.9	university	HH Head	18 to less than 35	no apparent disability	A	0	High	0	0	0	0	0	0	0	6-12 years old	9.41667	31.3333	18 to less than 35	6+yrs
350	3504	Cairo	urban	urban governorate	male	5	No Disablity	yes	no	no	no	no	no	no	no	no	no	The child is not transeferred for suspected delay	university	No Apaprent Disability	A	3			Wife of HH head	Does not work does not look for work	24.5	university	HH Head	18 to less than 35	no apparent disability	A	0	High	0	0	0	0	0	0	0	6-12 years old	6.83333	31.3333	18 to less than 35	6+yrs
350	3505	Cairo	urban	urban governorate	female	5	No Disablity	#NULL!	no	no	no	يصعب التحديد (ي ت	no	no	no	no	no	The child is not transeferred for suspected delay	university	No Apaprent Disability	A	3			Wife of HH head	Does not work does not look for work	29	university	HH Head	18 to less than 35	no apparent disability	A	0	High	0	0	0	0	0	0	0	less than 3 years old	2.33333	31.3333	18 to less than 35	less than 6 yrs
351	3514	Cairo	urban	urban governorate	male	4	No Disablity	#NULL!	no	no	no	no	no	no	no	no	no	The child is not transeferred for suspected delay	Illeterate	No Apaprent Disability	A	1			Wife of HH head	Does not work does not look for work	15	Illeterate	HH Head	15 to less than 18	no apparent disability	A	0	High	0	0	0	0	0	0	0	3 to less than 6 years	5.41667	20.4167	18 to less than 35	less than 6 yrs
352	3523	Cairo	urban	urban governorate	male	5	No Disablity	yes	no	yes	no	no	no	no	no	no	no	The child is not transeferred for suspected delay	university	No Apaprent Disability	A	3			Wife of HH head	Does not work does not look for work	27.1	university	HH Head	18 to less than 35	no apparent disability	A	0	High	0	0	0	0	0	0	0	6-12 years old	11.4167	38.5	35 to less than 40	6+yrs
352	3524	Cairo	urban	urban governorate	female	5	No Disablity	yes	no	yes	no	no	no	no	no	no	no	The child is not transeferred for suspected delay	university	No Apaprent Disability	A	3			Wife of HH head	Does not work does not look for work	29	university	HH Head	18 to less than 35	no apparent disability	A	0	High	0	0	0	0	0	0	0	6-12 years old	9.5	38.5	35 to less than 40	6+yrs
352	3525	Cairo	urban	urban governorate	male	5	No Disablity	#NULL!	no	yes	no	no	no	no	no	no	no	The child is not transeferred for suspected delay	university	No Apaprent Disability	A	3			Wife of HH head	Does not work does not look for work	35.7	university	HH Head	35 to less than 40	no apparent disability	A	0	High	0	0	0	0	0	0	0	less than 3 years old	2.83333	38.5	35 to less than 40	less than 6 yrs
353	3534	Cairo	urban	urban governorate	female	5	No Disablity	yes	no	no	no	no	yes	no	no	no	no	The child is not transeferred for suspected delay	High School and technical	No Apaprent Disability	A	2			Wife of HH head	Does not work does not look for work	27.3	Illeterate	HH Head	18 to less than 35	no apparent disability	A	0	High	0	0	0	0	0	0	0	6-12 years old	9.25	36.5	35 to less than 40	6+yrs
353	3535	Cairo	urban	urban governorate	male	5	No Disablity	#NULL!	no	no	no	no	yes	no	no	no	no	The child is not transeferred for suspected delay	High School and technical	No Apaprent Disability	A	2			Wife of HH head	Does not work does not look for work	31.8	Illeterate	HH Head	18 to less than 35	no apparent disability	A	0	High	0	0	0	0	0	0	0	3 to less than 6 years	4.66667	36.5	35 to less than 40	less than 6 yrs
354	3546	Cairo	urban	urban governorate	female	7	No Disablity	#NULL!	no	yes	no	no	no	no	no	no	no	The child is not transeferred for suspected delay	Illeterate	No Apaprent Disability	A	2			Wife of HH head	Does not work does not look for work	30.3	Illeterate	HH Head	18 to less than 35	no apparent disability	A	0	High	0	0	0	0	0	0	0	3 to less than 6 years	4.41667	34.6667	18 to less than 35	less than 6 yrs
354	3547	Cairo	urban	urban governorate	female	7	No Disablity	#NULL!	no	yes	no	no	no	no	no	no	no	The child is not transeferred for suspected delay	Illeterate	No Apaprent Disability	A	2			Wife of HH head	Does not work does not look for work	32.7	Illeterate	HH Head	18 to less than 35	no apparent disability	A	0	High	0	0	0	0	0	0	0	less than 3 years old	2	34.6667	18 to less than 35	less than 6 yrs
355	3554	Cairo	urban	urban governorate	female	4	Disable	yes	no	yes	no	no	no	no	no	yes	no	The child is transferred for suspected delay	High School and technical	No Apaprent Disability	A	1			Wife of HH head	Does not work does not look for work	16.3	Illeterate	HH Head	15 to less than 18	no apparent disability	A	0	High	0	1	1	1	0	0	0	6-12 years old	9.25	25.5	18 to less than 35	6+yrs
356	3563	Cairo	urban	urban governorate	female	6	No Disablity	yes	no	no	no	no	yes	no	no	yes	no	The child is not transeferred for suspected delay	Illeterate	No Apaprent Disability	A	4			Wife of HH head	Does not work does not look for work	26.1	Illeterate	HH Head	18 to less than 35	no apparent disability	A	0	High	0	0	0	0	0	0	0	6-12 years old	9.33333	35.4167	35 to less than 40	6+yrs
356	3564	Cairo	urban	urban governorate	female	6	No Disablity	yes	no	no	no	no	yes	no	no	yes	no	The child is not transeferred for suspected delay	Illeterate	No Apaprent Disability	A	4			Wife of HH head	Does not work does not look for work	27.3	Illeterate	HH Head	18 to less than 35	no apparent disability	A	0	High	0	0	0	0	0	0	0	6-12 years old	8.16667	35.4167	35 to less than 40	6+yrs
356	3565	Cairo	urban	urban governorate	male	6	No Disablity	#NULL!	no	yes	no	no	yes	no	no	yes	no	The child is not transeferred for suspected delay	Illeterate	No Apaprent Disability	A	4			Wife of HH head	Does not work does not look for work	31.7	Illeterate	HH Head	18 to less than 35	no apparent disability	A	0	High	0	0	0	0	0	0	0	3 to less than 6 years	3.75	35.4167	35 to less than 40	less than 6 yrs
356	3566	Cairo	urban	urban governorate	male	6	No Disablity	#NULL!	no	yes	no	no	yes	no	no	yes	no	The child is not transeferred for suspected delay	Illeterate	No Apaprent Disability	A	4			Wife of HH head	Does not work does not look for work	33.2	Illeterate	HH Head	18 to less than 35	no apparent disability	A	0	High	0	0	0	0	0	0	0	less than 3 years old	2.25	35.4167	35 to less than 40	less than 6 yrs
357	3573	Cairo	urban	urban governorate	male	3	No Disablity	#NULL!	no	yes	no	no	yes	no	no	no	no	The child is not transeferred for suspected delay	university	No Apaprent Disability	A	1			Wife of HH head	Does not work does not look for work	25.4	university	HH Head	18 to less than 35	no apparent disability	A	0	High	0	0	0	0	0	0	0	less than 3 years old	1.83333	27.25	18 to less than 35	less than 6 yrs
358	3585	Cairo	urban	urban governorate	male	5	No Disablity	yes	no	no	no	no	no	no	no	no	no	The child is not transeferred for suspected delay	High School and technical	No Apaprent Disability	A	1			Wife of HH head	work (paid-unpaid-his own-employer)	25.8	Read and write	HH Head	18 to less than 35	no apparent disability	A	0	High	0	0	0	0	0	0	0	6-12 years old	11.5	37.25	35 to less than 40	6+yrs
359	3594	Cairo	urban	urban governorate	male	4	No Disablity	#NULL!	no	yes	no	no	no	no	no	yes	no	The child is not transeferred for suspected delay	Primary	No Apaprent Disability	A	1			Wife of HH head	Does not work does not look for work	42.3	Primary	HH Head	40 +	no apparent disability	A	0	High	0	0	0	0	0	0	0	3 to less than 6 years	3.5	45.8333	40 +	less than 6 yrs
360	3603	Cairo	urban	urban governorate	female	4	No Disablity	yes	no	yes	no	no	no	no	no	no	no	The child is not transeferred for suspected delay	university	No Apaprent Disability	A	2			Wife of HH head	Does not work does not look for work	30.3	university	HH Head	18 to less than 35	no apparent disability	A	0	High	0	0	0	0	0	0	0	6-12 years old	6.91667	37.25	35 to less than 40	6+yrs
360	3604	Cairo	urban	urban governorate	male	4	No Disablity	#NULL!	no	yes	no	no	no	no	no	no	no	The child is not transeferred for suspected delay	university	No Apaprent Disability	A	2			Wife of HH head	Does not work does not look for work	32.3	university	HH Head	18 to less than 35	no apparent disability	A	0	High	0	0	0	0	0	0	0	3 to less than 6 years	4.91667	37.25	35 to less than 40	less than 6 yrs
361	3613	Cairo	urban	urban governorate	male	5	No Disablity	yes	no	no	no	no	yes	no	no	yes	no	The child is not transeferred for suspected delay	High School and technical	No Apaprent Disability	A	3			Wife of HH head	Does not work does not look for work	23.6	Above intermediate	HH Head	18 to less than 35	no apparent disability	A	0	High	0	0	0	0	0	0	0	6-12 years old	7.33333	30.9167	18 to less than 35	6+yrs
361	3614	Cairo	urban	urban governorate	male	5	No Disablity	#NULL!	no	yes	no	no	no	no	no	no	no	The child is not transeferred for suspected delay	High School and technical	No Apaprent Disability	A	3			Wife of HH head	Does not work does not look for work	26.3	Above intermediate	HH Head	18 to less than 35	no apparent disability	A	0	High	0	0	0	0	0	0	0	3 to less than 6 years	4.66667	30.9167	18 to less than 35	less than 6 yrs
361	3615	Cairo	urban	urban governorate	female	5	No Disablity	#NULL!	no	yes	no	no	no	no	no	no	no	The child is not transeferred for suspected delay	High School and technical	No Apaprent Disability	A	3			Wife of HH head	Does not work does not look for work	29.6	Above intermediate	HH Head	18 to less than 35	no apparent disability	A	0	High	0	0	0	0	0	0	0	less than 3 years old	1.33333	30.9167	18 to less than 35	less than 6 yrs
362	3623	Cairo	urban	urban governorate	male	4	No Disablity	#NULL!	no	yes	no	no	yes	no	yes	no	no	The child is not transeferred for suspected delay	university	No Apaprent Disability	A	1			Wife of HH head	Does not work does not look for work	30.6	university	HH Head	18 to less than 35	no apparent disability	A	0	High	0	0	0	0	0	0	0	3 to less than 6 years	3.5	34.0833	18 to less than 35	less than 6 yrs
363	3633	Cairo	urban	urban governorate	male	4	No Disablity	#NULL!	no	yes	no	no	yes	no	no	yes	no	The child is not transeferred for suspected delay	High School and technical	No Apaprent Disability	A	2			Wife of HH head	Does not work does not look for work	25.6	Read and write	HH Head	18 to less than 35	no apparent disability	A	0	High	0	0	0	0	0	0	0	less than 3 years old	2	27.5833	18 to less than 35	less than 6 yrs
363	3634	Cairo	urban	urban governorate	female	4	No Disablity	#NULL!	no	yes	no	no	yes	no	no	yes	no	The child is not transeferred for suspected delay	High School and technical	No Apaprent Disability	A	2			Wife of HH head	Does not work does not look for work	26.6	Read and write	HH Head	18 to less than 35	no apparent disability	A	0	High	0	0	0	0	0	0	0	less than 3 years old	1	27.5833	18 to less than 35	less than 6 yrs
364	3643	Cairo	urban	urban governorate	male	5	No Disablity	yes	no	no	no	no	no	no	no	no	no	The child is not transeferred for suspected delay	university	No Apaprent Disability	A	3			Wife of HH head	Does not work does not look for work	24.8	university	HH Head	18 to less than 35	aparent disability	C	0	High	0	0	0	0	0	0	0	6-12 years old	10.5833	35.4167	35 to less than 40	6+yrs
364	3644	Cairo	urban	urban governorate	male	5	No Disablity	yes	no	no	no	no	no	no	no	no	no	The child is not transeferred for suspected delay	university	No Apaprent Disability	A	3			Wife of HH head	Does not work does not look for work	28	university	HH Head	18 to less than 35	aparent disability	C	0	High	0	0	0	0	0	0	0	6-12 years old	7.41667	35.4167	35 to less than 40	6+yrs
364	3645	Cairo	urban	urban governorate	female	5	No Disablity	#NULL!	no	no	no	no	yes	no	no	yes	no	The child is not transeferred for suspected delay	university	No Apaprent Disability	A	3			Wife of HH head	Does not work does not look for work	30.5	university	HH Head	18 to less than 35	aparent disability	C	0	High	0	0	0	0	0	0	0	3 to less than 6 years	4.91667	35.4167	35 to less than 40	less than 6 yrs
365	3655	Cairo	urban	urban governorate	female	6	No Disablity	yes	no	no	no	no	no	no	no	no	no	The child is not transeferred for suspected delay	Illeterate	No Apaprent Disability	A	2			Wife of HH head	Does not work does not look for work	27	High School and technical	HH Head	18 to less than 35	no apparent disability	A	0	High	0	0	0	0	0	0	0	6-12 years old	10.75	37.75	35 to less than 40	6+yrs
365	3656	Cairo	urban	urban governorate	female	6	No Disablity	yes	no	no	no	no	no	no	no	no	no	The child is not transeferred for suspected delay	Illeterate	No Apaprent Disability	A	2			Wife of HH head	Does not work does not look for work	31	High School and technical	HH Head	18 to less than 35	no apparent disability	A	0	High	0	0	0	0	0	0	0	6-12 years old	6.75	37.75	35 to less than 40	6+yrs
366	3663	Cairo	urban	urban governorate	male	4	No Disablity	yes	no	no	no	no	no	no	no	no	no	The child is not transeferred for suspected delay	university	No Apaprent Disability	A	2			Wife of HH head	work (paid-unpaid-his own-employer)	24.8	university	HH Head	18 to less than 35	no apparent disability	2	0	High	0	0	0	0	0	0	0	6-12 years old	8.33333	33.1667	18 to less than 35	6+yrs
366	3664	Cairo	urban	urban governorate	male	4	No Disablity	#NULL!	no	no	no	no	no	no	no	yes	no	The child is not transeferred for suspected delay	university	No Apaprent Disability	A	2			Wife of HH head	work (paid-unpaid-his own-employer)	31.2	university	HH Head	18 to less than 35	no apparent disability	2	0	High	0	0	0	0	0	0	0	less than 3 years old	2	33.1667	18 to less than 35	less than 6 yrs
367	3673	Cairo	urban	urban governorate	male	4	No Disablity	#NULL!	no	no	no	no	yes	no	no	no	no	The child is not transeferred for suspected delay	university	No Apaprent Disability	A	2			Wife of HH head	Does not work does not look for work	15.6	High School and technical	HH Head	15 to less than 18	no apparent disability	A	0	High	0	0	0	0	0	0	0	3 to less than 6 years	5.5	21.0833	18 to less than 35	less than 6 yrs
367	3674	Cairo	urban	urban governorate	female	4	No Disablity	#NULL!	no	no	no	no	no	no	no	no	no	The child is not transeferred for suspected delay	university	No Apaprent Disability	A	2			Wife of HH head	Does not work does not look for work	18.4	High School and technical	HH Head	18 to less than 35	no apparent disability	A	0	High	0	0	0	0	0	0	0	less than 3 years old	2.66667	21.0833	18 to less than 35	less than 6 yrs
368	3683	Cairo	urban	urban governorate	male	3	No Disablity	#NULL!	no	no	no	yes	yes	no	no	no	no	The child is not transeferred for suspected delay	university	No Apaprent Disability	A	1			Wife of HH head	work (paid-unpaid-his own-employer)	29.6	university	HH Head	18 to less than 35	no apparent disability	A	0	High	0	0	0	0	0	0	0	3 to less than 6 years	3.33333	32.9167	18 to less than 35	less than 6 yrs
369	3693	Cairo	urban	urban governorate	male	3	No Disablity	#NULL!	no	no	no	no	no	no	no	no	no	The child is transferred for suspected delay	university	No Apaprent Disability	A	1			Wife of HH head	work (paid-unpaid-his own-employer)	23.7	university	HH Head	18 to less than 35	no apparent disability	A	yes	High	0	0	0	0	0	0	0	3 to less than 6 years	3.83333	27.5	18 to less than 35	less than 6 yrs
370	3703	Cairo	urban	urban governorate	male	3	No Disablity	#NULL!	no	no	no	no	no	no	no	no	no	The child is not transeferred for suspected delay	4 years istitute	No Apaprent Disability	A	1			Wife of HH head	Does not work does not look for work	23.8	4 years istitute	HH Head	18 to less than 35	no apparent disability	A	0	High	0	0	0	0	0	0	0	3 to less than 6 years	3.91667	27.6667	18 to less than 35	less than 6 yrs
371	3714	Cairo	urban	urban governorate	male	4	No Disablity	yes	no	no	no	no	yes	no	no	no	no	The child is not transeferred for suspected delay	Read and write	No Apaprent Disability	A	1			Wife of HH head	Does not work does not look for work	28.1	Read and write	HH Head	18 to less than 35	no apparent disability	A	0	High	0	0	0	0	0	0	0	6-12 years old	7.83333	35.9167	35 to less than 40	6+yrs
372	3723	Cairo	urban	urban governorate	male	4	No Disablity	#NULL!	no	no	no	no	yes	no	no	yes	no	The child is not transeferred for suspected delay	post grduate	No Apaprent Disability	A	2			Wife of HH head	work (paid-unpaid-his own-employer)	23.8	post grduate	HH Head	18 to less than 35	no apparent disability	A	0	High	0	0	0	0	0	0	0	3 to less than 6 years	5.16667	29	18 to less than 35	less than 6 yrs
372	3724	Cairo	urban	urban governorate	female	4	No Disablity	#NULL!	no	no	no	yes	yes	no	no	yes	no	The child is not transeferred for suspected delay	post grduate	No Apaprent Disability	A	2			Wife of HH head	work (paid-unpaid-his own-employer)	26.9	post grduate	HH Head	18 to less than 35	no apparent disability	A	0	High	0	0	0	0	0	0	0	less than 3 years old	2.08333	29	18 to less than 35	less than 6 yrs
373	3733	Cairo	urban	urban governorate	female	4	No Disablity	yes	no	no	no	no	no	no	no	no	no	The child is not transeferred for suspected delay	university	No Apaprent Disability	A	2			Wife of HH head	Does not work does not look for work	25.7	university	HH Head	18 to less than 35	no apparent disability	A	0	High	0	0	0	0	0	0	0	6-12 years old	6.41667	32.0833	18 to less than 35	6+yrs
373	3734	Cairo	urban	urban governorate	male	4	No Disablity	#NULL!	no	no	no	no	no	no	no	no	no	The child is not transeferred for suspected delay	university	No Apaprent Disability	A	2			Wife of HH head	Does not work does not look for work	29	university	HH Head	18 to less than 35	no apparent disability	A	0	High	0	0	0	0	0	0	0	3 to less than 6 years	3.08333	32.0833	18 to less than 35	less than 6 yrs
374	3744	Cairo	urban	urban governorate	male	6	No Disablity	yes	no	no	no	no	no	no	no	no	no	The child is not transeferred for suspected delay	High School and technical	No Apaprent Disability	A	3			Wife of HH head	Does not work does not look for work	25.3	university	HH Head	18 to less than 35	no apparent disability	A	0	High	0	0	0	0	0	0	0	6-12 years old	10.5833	35.9167	35 to less than 40	6+yrs
374	3745	Cairo	urban	urban governorate	male	6	No Disablity	yes	no	no	no	no	no	no	no	no	no	The child is not transeferred for suspected delay	High School and technical	No Apaprent Disability	A	3			Wife of HH head	Does not work does not look for work	27.7	university	HH Head	18 to less than 35	no apparent disability	A	0	High	0	0	0	0	0	0	0	6-12 years old	8.25	35.9167	35 to less than 40	6+yrs
374	3746	Cairo	urban	urban governorate	male	6	Disable	yes	no	no	no	no	no	no	no	no	no	The child is transferred for suspected delay	High School and technical	No Apaprent Disability	A	3			Wife of HH head	Does not work does not look for work	29.7	university	HH Head	18 to less than 35	no apparent disability	A	0	High	0	0	1	0	0	0	0	6-12 years old	6.25	35.9167	35 to less than 40	6+yrs
375	3758	Cairo	urban	urban governorate	female	11	No Disablity	yes	no	no	no	no	yes	no	no	no	no	The child is not transeferred for suspected delay	Read and write	No Apaprent Disability	A	4			Wife of HH head	Does not work does not look for work	33.1	university	HH Head	18 to less than 35	no apparent disability	A	0	High	0	0	0	0	0	0	0	6-12 years old	11.8333	44.9167	40 +	6+yrs
375	3759	Cairo	urban	urban governorate	female	11	No Disablity	yes	no	no	no	no	yes	no	no	no	no	The child is not transeferred for suspected delay	Read and write	No Apaprent Disability	A	4	1	2	Wife of HH head	Does not work does not look for work	35.8	university	HH Head	35 to less than 40	no apparent disability	A	0	High	0	0	0	0	0	0	0	6-12 years old	9.08333	44.9167	40 +	6+yrs
375	37510	Cairo	urban	urban governorate	female	11	No Disablity	yes	no	no	no	no	yes	no	no	no	no	The child is not transeferred for suspected delay	Read and write	No Apaprent Disability	A	4	1	2	Wife of HH head	Does not work does not look for work	35.8	university	HH Head	35 to less than 40	no apparent disability	A	0	High	0	0	0	0	0	0	0	6-12 years old	9.08333	44.9167	40 +	6+yrs
375	3751001	Cairo	urban	urban governorate	male	11	No Disablity	#NULL!	no	no	no	no	yes	no	no	no	no	The child is not transeferred for suspected delay	Read and write	No Apaprent Disability	A	4			Wife of HH head	Does not work does not look for work	40.3	university	HH Head	40 +	no apparent disability	A	0	High	0	0	0	0	0	0	0	3 to less than 6 years	4.58333	44.9167	40 +	less than 6 yrs
376	3765	Cairo	urban	urban governorate	male	5	No Disablity	yes	no	no	no	yes	yes	no	no	no	no	The child is transferred for suspected delay	High School and technical	No Apaprent Disability	A	1			Wife of HH head	Does not work does not look for work	33	Above intermediate	HH Head	18 to less than 35	no apparent disability	A	0	High	0	0	1	0	0	0	0	6-12 years old	9.16667	42.1667	40 +	6+yrs
377	3773	Cairo	urban	urban governorate	female	3	No Disablity	yes	no	no	no	no	yes	no	no	no	no	The child is not transeferred for suspected delay	university	No Apaprent Disability	A	1			Wife of HH head	Does not work does not look for work	29.1	university	HH Head	18 to less than 35	aparent disability	C	0	High	0	0	0	0	0	0	0	6-12 years old	11.9167	41	40 +	6+yrs
378	3783	Cairo	urban	urban governorate	female	4	Disable	yes	yes	yes	no	no	yes	no	no	yes	no	The child is transferred for suspected delay	university	No Apaprent Disability	A	2			Wife of HH head	Does not work does not look for work	36.3	4 years istitute	HH Head	35 to less than 40	aparent disability	C	yes	High	0	0	1	0	0	0	0	6-12 years old	9.41667	45.6667	40 +	6+yrs
378	3784	Cairo	urban	urban governorate	female	4	No Disablity	yes	yes	yes	no	no	no	no	no	no	no	The child is not transeferred for suspected delay	university	No Apaprent Disability	A	2			Wife of HH head	Does not work does not look for work	39.3	4 years istitute	HH Head	35 to less than 40	aparent disability	C	0	High	0	0	0	0	0	0	0	6-12 years old	6.33333	45.6667	40 +	6+yrs
379	3794	Cairo	urban	urban governorate	female	6	No Disablity	yes	no	no	no	no	no	no	no	no	no	The child is not transeferred for suspected delay	High School and technical	Apparent disability	C	3			Wife of HH head	Does not work does not look for work	28.5	High School and technical	HH Head	18 to less than 35	aparent disability	C	0	High	0	0	0	0	0	0	0	6-12 years old	10.8333	39.3333	35 to less than 40	6+yrs
379	3795	Cairo	urban	urban governorate	female	6	No Disablity	#NULL!	no	no	no	no	no	no	no	no	no	The child is not transeferred for suspected delay	High School and technical	Apparent disability	C	3	1	2	Wife of HH head	Does not work does not look for work	34.2	High School and technical	HH Head	18 to less than 35	aparent disability	C	0	High	0	0	0	0	0	0	0	3 to less than 6 years	5.16667	39.3333	35 to less than 40	less than 6 yrs
379	3796	Cairo	urban	urban governorate	female	6	No Disablity	#NULL!	no	no	no	yes	no	no	no	no	no	The child is not transeferred for suspected delay	High School and technical	Apparent disability	C	3	1	2	Wife of HH head	Does not work does not look for work	34.2	High School and technical	HH Head	18 to less than 35	aparent disability	C	0	High	0	0	0	0	0	0	0	3 to less than 6 years	5.16667	39.3333	35 to less than 40	less than 6 yrs
380	3803	Cairo	urban	urban governorate	male	3	No Disablity	#NULL!	no	no	no	no	yes	no	no	no	no	The child is not transeferred for suspected delay	university	No Apaprent Disability	A	1			Wife of HH head	work (paid-unpaid-his own-employer)	24.1	university	HH Head	18 to less than 35	no apparent disability	A	0	High	0	0	0	0	0	0	0	3 to less than 6 years	3.25	27.3333	18 to less than 35	less than 6 yrs
381	3813	Cairo	urban	urban governorate	female	6	No Disablity	yes	no	no	no	no	no	no	no	no	no	The child is not transeferred for suspected delay	university	No Apaprent Disability	A	3	1	2	Wife of HH head	work (paid-unpaid-his own-employer)	25	university	HH Head	18 to less than 35	no apparent disability	A	0	High	0	0	0	0	0	0	0	6-12 years old	9.91667	34.9167	18 to less than 35	6+yrs
381	3814	Cairo	urban	urban governorate	female	6	No Disablity	yes	no	no	no	no	no	no	no	no	no	The child is not transeferred for suspected delay	university	No Apaprent Disability	A	3	1	2	Wife of HH head	work (paid-unpaid-his own-employer)	25	university	HH Head	18 to less than 35	no apparent disability	A	0	High	0	0	0	0	0	0	0	6-12 years old	9.91667	34.9167	18 to less than 35	6+yrs
381	3815	Cairo	urban	urban governorate	male	6	No Disablity	yes	no	no	no	no	no	no	no	no	no	The child is not transeferred for suspected delay	university	No Apaprent Disability	A	3			Wife of HH head	work (paid-unpaid-his own-employer)	27.9	university	HH Head	18 to less than 35	no apparent disability	A	0	High	0	0	0	0	0	0	0	6-12 years old	7	34.9167	18 to less than 35	6+yrs
382	3826	Cairo	urban	urban governorate	male	7	No Disablity	#NULL!	no	no	no	no	yes	no	no	no	no	The child is not transeferred for suspected delay	university	No Apaprent Disability	A	1			Wife of HH head	Does not work does not look for work	35.7	university	HH Head	35 to less than 40	no apparent disability	A	0	High	0	0	0	0	0	0	0	3 to less than 6 years	5.16667	40.8333	40 +	less than 6 yrs
383	3832	Cairo	urban	urban governorate	male	3	No Disablity	yes	no	no	no	no	no	no	no	no	no	The child is not transeferred for suspected delay	the child has no moyther in the house	The child has no mother in the HH	99	1			his/her mother is not in the HH	The child has no mother in the HH	the child has no mother in the HH	university	HH Head	99	no apparent disability	A	0	High	0	0	0	0	0	0	0	6-12 years old	6.41667	#NULL!	#NULL!	6+yrs
384	3844	Cairo	urban	urban governorate	female	4	No Disablity	yes	no	no	no	no	no	no	no	no	no	The child is not transeferred for suspected delay	university	No Apaprent Disability	A	1			Wife of HH head	Does not work does not look for work	31.2	university	HH Head	18 to less than 35	no apparent disability	A	0	High	0	0	0	0	0	0	0	6-12 years old	11	42.1667	40 +	6+yrs
385	3853	Cairo	urban	urban governorate	female	5	No Disablity	yes	no	no	no	no	no	no	no	no	no	The child is not transeferred for suspected delay	university	No Apaprent Disability	A	3			Wife of HH head	Does not work does not look for work	24.8	university	HH Head	18 to less than 35	no apparent disability	A	0	High	0	0	0	0	0	0	0	6-12 years old	9.16667	33.9167	18 to less than 35	6+yrs
385	3854	Cairo	urban	urban governorate	male	5	No Disablity	#NULL!	no	no	no	no	no	no	no	no	no	The child is not transeferred for suspected delay	university	No Apaprent Disability	A	3			Wife of HH head	Does not work does not look for work	28.7	university	HH Head	18 to less than 35	no apparent disability	A	0	High	0	0	0	0	0	0	0	3 to less than 6 years	5.25	33.9167	18 to less than 35	less than 6 yrs
385	3855	Cairo	urban	urban governorate	male	5	No Disablity	#NULL!	no	no	no	no	no	no	no	no	no	The child is not transeferred for suspected delay	university	No Apaprent Disability	A	3			Wife of HH head	Does not work does not look for work	30.1	university	HH Head	18 to less than 35	no apparent disability	A	0	High	0	0	0	0	0	0	0	3 to less than 6 years	3.83333	33.9167	18 to less than 35	less than 6 yrs
386	3864	Cairo	urban	urban governorate	male	4	No Disablity	yes	no	no	no	no	no	no	no	no	no	The child is not transeferred for suspected delay	university	No Apaprent Disability	A	1			Wife of HH head	Does not work does not look for work	28.6	university	HH Head	18 to less than 35	no apparent disability	A	0	High	0	0	0	0	0	0	0	6-12 years old	11.8333	40.4167	40 +	6+yrs
387	3873	Cairo	urban	urban governorate	male	5	No Disablity	yes	no	no	no	no	no	no	no	no	no	The child is not transeferred for suspected delay	post grduate	No Apaprent Disability	A	3			Wife of HH head	work (paid-unpaid-his own-employer)	37.3	university	HH Head	35 to less than 40	no apparent disability	A	0	High	0	0	0	0	0	0	0	6-12 years old	10.25	47.5	40 +	6+yrs
387	3874	Cairo	urban	urban governorate	female	5	No Disablity	yes	no	no	no	no	no	no	no	no	no	The child is not transeferred for suspected delay	post grduate	No Apaprent Disability	A	3			Wife of HH head	work (paid-unpaid-his own-employer)	39.5	university	HH Head	35 to less than 40	no apparent disability	A	0	High	0	0	0	0	0	0	0	6-12 years old	8	47.5	40 +	6+yrs
387	3875	Cairo	urban	urban governorate	male	5	No Disablity	yes	no	no	no	no	no	no	no	no	no	The child is not transeferred for suspected delay	post grduate	No Apaprent Disability	A	3			Wife of HH head	work (paid-unpaid-his own-employer)	40.2	university	HH Head	40 +	no apparent disability	A	0	High	0	0	0	0	0	0	0	6-12 years old	7.33333	47.5	40 +	6+yrs
388	3883	Cairo	urban	urban governorate	female	6	No Disablity	yes	no	no	no	no	no	no	no	no	no	The child is not transeferred for suspected delay	university	No Apaprent Disability	A	3			Wife of HH head	work (paid-unpaid-his own-employer)	20.6	Above intermediate	HH Head	18 to less than 35	no apparent disability	A	0	High	0	0	0	0	0	0	0	6-12 years old	9	29.5833	18 to less than 35	6+yrs
388	3884	Cairo	urban	urban governorate	female	6	No Disablity	yes	no	no	no	no	no	no	no	no	no	The child is not transeferred for suspected delay	university	No Apaprent Disability	A	3			Wife of HH head	work (paid-unpaid-his own-employer)	23.5	Above intermediate	HH Head	18 to less than 35	no apparent disability	A	0	High	0	0	0	0	0	0	0	6-12 years old	6.08333	29.5833	18 to less than 35	6+yrs
388	3885	Cairo	urban	urban governorate	male	6	No Disablity	#NULL!	no	no	no	no	no	no	no	no	no	The child is not transeferred for suspected delay	university	No Apaprent Disability	A	3			Wife of HH head	work (paid-unpaid-his own-employer)	24.8	Above intermediate	HH Head	18 to less than 35	no apparent disability	A	0	High	0	0	0	0	0	0	0	3 to less than 6 years	4.75	29.5833	18 to less than 35	less than 6 yrs
389	3893	Cairo	urban	urban governorate	female	5	No Disablity	yes	no	no	no	no	no	no	no	no	no	The child is not transeferred for suspected delay	university	No Apaprent Disability	A	3			Wife of HH head	Does not work does not look for work	30.3	university	HH Head	18 to less than 35	no apparent disability	A	0	High	0	0	0	0	0	0	0	6-12 years old	11.1667	41.5	40 +	6+yrs
389	3894	Cairo	urban	urban governorate	male	5	No Disablity	yes	no	no	no	no	no	no	no	no	no	The child is not transeferred for suspected delay	university	No Apaprent Disability	A	3			Wife of HH head	Does not work does not look for work	31.9	university	HH Head	18 to less than 35	no apparent disability	A	0	High	0	0	0	0	0	0	0	6-12 years old	9.58333	41.5	40 +	6+yrs
389	3895	Cairo	urban	urban governorate	male	5	No Disablity	#NULL!	no	no	no	no	no	no	no	no	no	The child is not transeferred for suspected delay	university	No Apaprent Disability	A	3			Wife of HH head	Does not work does not look for work	35.9	university	HH Head	35 to less than 40	no apparent disability	A	0	High	0	0	0	0	0	0	0	3 to less than 6 years	5.58333	41.5	40 +	less than 6 yrs
390	3903	Cairo	urban	urban governorate	male	3	No Disablity	#NULL!	no	no	no	no	yes	no	no	yes	no	The child is not transeferred for suspected delay	post grduate	No Apaprent Disability	A	1			Wife of HH head	work (paid-unpaid-his own-employer)	46.3	post grduate	HH Head	40 +	aparent disability	C	0	High	0	0	0	0	0	0	0	less than 3 years old	1.08333	47.3333	40 +	less than 6 yrs
391	3914	Cairo	urban	urban governorate	male	4	No Disablity	#NULL!	yes	yes	yes	yes	no	no	no	yes	no	The child is not transeferred for suspected delay	university	No Apaprent Disability	A	1			Wife of HH head	Does not work does not look for work	33.7	university	HH Head	18 to less than 35	no apparent disability	A	0	High	0	0	0	0	0	0	0	3 to less than 6 years	4.66667	38.3333	35 to less than 40	less than 6 yrs
392	3923	Cairo	urban	urban governorate	male	5	No Disablity	yes	no	no	no	no	no	no	no	no	no	The child is not transeferred for suspected delay	Illeterate	No Apaprent Disability	A	3			Wife of HH head	work (paid-unpaid-his own-employer)	19.4	Illeterate	HH Head	18 to less than 35	no apparent disability	A	0	High	0	0	0	0	0	0	0	6-12 years old	10.5833	30	18 to less than 35	6+yrs
392	3924	Cairo	urban	urban governorate	male	5	No Disablity	yes	no	no	no	no	no	no	no	yes	no	The child is not transeferred for suspected delay	Illeterate	No Apaprent Disability	A	3			Wife of HH head	work (paid-unpaid-his own-employer)	20.7	Illeterate	HH Head	18 to less than 35	no apparent disability	A	0	High	0	0	0	0	0	0	0	6-12 years old	9.33333	30	18 to less than 35	6+yrs
392	3925	Cairo	urban	urban governorate	female	5	No Disablity	#NULL!	no	no	no	no	no	no	no	no	no	The child is not transeferred for suspected delay	Illeterate	No Apaprent Disability	A	3			Wife of HH head	work (paid-unpaid-his own-employer)	27.2	Illeterate	HH Head	18 to less than 35	no apparent disability	A	0	High	0	0	0	0	0	0	0	less than 3 years old	2.83333	30	18 to less than 35	less than 6 yrs
393	3933	Cairo	urban	urban governorate	male	5	No Disablity	yes	no	no	no	no	yes	no	no	no	no	The child is not transeferred for suspected delay	university	No Apaprent Disability	A	3			Wife of HH head	Does not work does not look for work	23.9	university	HH Head	18 to less than 35	no apparent disability	A	0	High	0	0	0	0	0	0	0	6-12 years old	10.25	34.1667	18 to less than 35	6+yrs
393	3934	Cairo	urban	urban governorate	female	5	No Disablity	yes	no	no	no	no	yes	no	no	no	no	The child is not transeferred for suspected delay	university	No Apaprent Disability	A	3			Wife of HH head	Does not work does not look for work	25.4	university	HH Head	18 to less than 35	no apparent disability	A	0	High	0	0	0	0	0	0	0	6-12 years old	8.75	34.1667	18 to less than 35	6+yrs
393	3935	Cairo	urban	urban governorate	male	5	No Disablity	#NULL!	no	no	no	no	yes	no	no	no	no	The child is not transeferred for suspected delay	university	No Apaprent Disability	A	3			Wife of HH head	Does not work does not look for work	31.9	university	HH Head	18 to less than 35	no apparent disability	A	0	High	0	0	0	0	0	0	0	less than 3 years old	2.25	34.1667	18 to less than 35	less than 6 yrs
394	3943	Cairo	urban	urban governorate	female	4	No Disablity	#NULL!	no	no	no	no	no	no	no	no	no	The child is not transeferred for suspected delay	university	No Apaprent Disability	A	2			Wife of HH head	Does not work does not look for work	34.8	university	HH Head	18 to less than 35	no apparent disability	A	0	High	0	0	0	0	0	0	0	3 to less than 6 years	5.33333	40.1667	40 +	less than 6 yrs
394	3944	Cairo	urban	urban governorate	male	4	No Disablity	#NULL!	no	no	no	no	no	no	no	no	no	The child is not transeferred for suspected delay	university	No Apaprent Disability	A	2			Wife of HH head	Does not work does not look for work	36.8	university	HH Head	35 to less than 40	no apparent disability	A	0	High	0	0	0	0	0	0	0	3 to less than 6 years	3.41667	40.1667	40 +	less than 6 yrs
395	3955	Cairo	urban	urban governorate	male	6	No Disablity	yes	no	no	no	no	yes	no	no	no	no	The child is not transeferred for suspected delay	university	No Apaprent Disability	A	2			Wife of HH head	Does not work does not look for work	31.9	university	HH Head	18 to less than 35	no apparent disability	A	0	High	0	0	0	0	0	0	0	6-12 years old	10.3333	42.25	40 +	6+yrs
395	3956	Cairo	urban	urban governorate	female	6	No Disablity	yes	no	no	no	no	yes	no	no	no	no	The child is not transeferred for suspected delay	university	No Apaprent Disability	A	2			Wife of HH head	Does not work does not look for work	35.6	university	HH Head	35 to less than 40	no apparent disability	A	0	High	0	0	0	0	0	0	0	6-12 years old	6.66667	42.25	40 +	6+yrs
396	3963	Cairo	urban	urban governorate	female	6	No Disablity	#NULL!	no	no	no	no	no	no	no	no	no	The child is not transeferred for suspected delay	Illeterate	No Apaprent Disability	A	3			Wife of HH head	work (paid-unpaid-his own-employer)	24.8	High School and technical	HH Head	18 to less than 35	no apparent disability	A	0	High	0	0	0	0	0	0	0	3 to less than 6 years	5.08333	29.9167	18 to less than 35	less than 6 yrs
396	3964	Cairo	urban	urban governorate	female	6	No Disablity	#NULL!	no	no	no	no	no	no	no	no	no	The child is not transeferred for suspected delay	Illeterate	No Apaprent Disability	A	3			Wife of HH head	work (paid-unpaid-his own-employer)	27	High School and technical	HH Head	18 to less than 35	no apparent disability	A	0	High	0	0	0	0	0	0	0	less than 3 years old	2.91667	29.9167	18 to less than 35	less than 6 yrs
396	3965	Cairo	urban	urban governorate	female	6	No Disablity	#NULL!	no	no	no	no	no	no	no	no	no	The child is transferred for suspected delay	Illeterate	No Apaprent Disability	A	3			Wife of HH head	work (paid-unpaid-his own-employer)	27.8	High School and technical	HH Head	18 to less than 35	no apparent disability	A	0	High	0	0	0	0	0	0	0	less than 3 years old	2.16667	29.9167	18 to less than 35	less than 6 yrs
397	3975	Cairo	urban	urban governorate	female	5	No Disablity	yes	no	no	no	no	no	no	no	no	no	The child is not transeferred for suspected delay	4 years istitute	No Apaprent Disability	A	1			Wife of HH head	Does not work does not look for work	35.1	university	HH Head	35 to less than 40	no apparent disability	A	0	High	0	0	0	0	0	0	0	6-12 years old	8	43.0833	40 +	6+yrs
398	3983	Cairo	urban	urban governorate	female	5	No Disablity	#NULL!	no	no	no	no	yes	no	no	no	no	The child is not transeferred for suspected delay	university	No Apaprent Disability	A	3			Wife of HH head	Does not work does not look for work	19.8	university	HH Head	18 to less than 35	no apparent disability	A	0	High	0	0	0	0	0	0	0	3 to less than 6 years	5.25	25	18 to less than 35	less than 6 yrs
398	3984	Cairo	urban	urban governorate	male	5	No Disablity	#NULL!	no	no	no	no	yes	no	no	no	no	The child is not transeferred for suspected delay	university	No Apaprent Disability	A	3			Wife of HH head	Does not work does not look for work	20.6	university	HH Head	18 to less than 35	no apparent disability	A	0	High	0	0	0	0	0	0	0	3 to less than 6 years	4.41667	25	18 to less than 35	less than 6 yrs
398	3985	Cairo	urban	urban governorate	male	5	No Disablity	#NULL!	no	no	no	no	yes	no	no	no	no	The child is not transeferred for suspected delay	university	No Apaprent Disability	A	3			Wife of HH head	Does not work does not look for work	22.9	university	HH Head	18 to less than 35	no apparent disability	A	0	High	0	0	0	0	0	0	0	less than 3 years old	2.08333	25	18 to less than 35	less than 6 yrs
399	3993	Cairo	urban	urban governorate	female	6	No Disablity	yes	no	no	no	no	yes	no	no	no	no	The child is not transeferred for suspected delay	university	No Apaprent Disability	A	4			Wife of HH head	Does not work does not look for work	30.3	university	HH Head	18 to less than 35	aparent disability	C	0	High	0	0	0	0	0	0	0	6-12 years old	11.4167	41.75	40 +	6+yrs
399	3994	Cairo	urban	urban governorate	female	6	No Disablity	yes	no	no	no	no	yes	no	no	no	no	The child is not transeferred for suspected delay	university	No Apaprent Disability	A	4			Wife of HH head	Does not work does not look for work	32.7	university	HH Head	18 to less than 35	aparent disability	C	0	High	0	0	0	0	0	0	0	6-12 years old	9.08333	41.75	40 +	6+yrs
399	3995	Cairo	urban	urban governorate	female	6	No Disablity	yes	no	no	no	no	yes	no	no	no	no	The child is not transeferred for suspected delay	university	No Apaprent Disability	A	4			Wife of HH head	Does not work does not look for work	35	university	HH Head	35 to less than 40	aparent disability	C	0	High	0	0	0	0	0	0	0	6-12 years old	6.75	41.75	40 +	6+yrs
399	3996	Cairo	urban	urban governorate	male	6	No Disablity	#NULL!	no	no	no	no	yes	no	no	no	no	The child is not transeferred for suspected delay	university	No Apaprent Disability	A	4			Wife of HH head	Does not work does not look for work	40.7	university	HH Head	40 +	aparent disability	C	0	High	0	0	0	0	0	0	0	less than 3 years old	1.08333	41.75	40 +	less than 6 yrs
400	4006	Cairo	urban	urban governorate	female	6	No Disablity	yes	yes	no	no	no	yes	no	no	no	no	The child is not transeferred for suspected delay	4 years istitute	No Apaprent Disability	A	1			Wife of HH head	Does not work does not look for work	17.4	university	HH Head	15 to less than 18	no apparent disability	A	0	High	0	0	0	0	0	0	0	6-12 years old	6.25	23.6667	18 to less than 35	6+yrs
401	4013	Cairo	urban	urban governorate	female	4	No Disablity	yes	no	no	no	no	no	no	no	no	no	The child is not transeferred for suspected delay	university	No Apaprent Disability	A	2			Wife of HH head	Does not work does not look for work	30.6	university	HH Head	18 to less than 35	aparent disability	C	0	High	0	0	0	0	0	0	0	6-12 years old	8.16667	38.75	35 to less than 40	6+yrs
401	4014	Cairo	urban	urban governorate	male	4	No Disablity	yes	no	no	no	no	no	no	no	no	no	The child is not transeferred for suspected delay	university	No Apaprent Disability	A	2			Wife of HH head	Does not work does not look for work	31.8	university	HH Head	18 to less than 35	aparent disability	C	0	High	0	0	0	0	0	0	0	6-12 years old	7	38.75	35 to less than 40	6+yrs
402	4023	Cairo	urban	urban governorate	male	5	No Disablity	yes	no	no	no	no	no	no	no	no	no	The child is not transeferred for suspected delay	university	No Apaprent Disability	A	3			Wife of HH head	Does not work does not look for work	29.6	university	HH Head	18 to less than 35	aparent disability	C	0	High	0	0	0	0	0	0	0	6-12 years old	9.08333	38.6667	35 to less than 40	6+yrs
402	4024	Cairo	urban	urban governorate	male	5	No Disablity	yes	no	no	no	no	no	no	no	no	no	The child is not transeferred for suspected delay	university	No Apaprent Disability	A	3			Wife of HH head	Does not work does not look for work	32.7	university	HH Head	18 to less than 35	aparent disability	C	0	High	0	0	0	0	0	0	0	6-12 years old	6	38.6667	35 to less than 40	6+yrs
402	4025	Cairo	urban	urban governorate	female	5	No Disablity	#NULL!	no	no	no	yes	no	no	no	yes	no	The child is not transeferred for suspected delay	university	No Apaprent Disability	A	3			Wife of HH head	Does not work does not look for work	37.7	university	HH Head	35 to less than 40	aparent disability	C	0	High	0	0	0	0	0	0	0	less than 3 years old	1	38.6667	35 to less than 40	less than 6 yrs
403	4033	Cairo	urban	urban governorate	male	4	No Disablity	#NULL!	no	no	no	no	yes	no	no	no	no	The child is not transeferred for suspected delay	university	No Apaprent Disability	A	2			Wife of HH head	work (paid-unpaid-his own-employer)	25.1	university	HH Head	18 to less than 35	aparent disability	C	0	High	0	0	0	0	0	0	0	3 to less than 6 years	4.75	29.8333	18 to less than 35	less than 6 yrs
403	4034	Cairo	urban	urban governorate	male	4	No Disablity	#NULL!	no	no	no	no	yes	no	no	no	no	The child is not transeferred for suspected delay	university	No Apaprent Disability	A	2			Wife of HH head	work (paid-unpaid-his own-employer)	27.9	university	HH Head	18 to less than 35	aparent disability	C	0	High	0	0	0	0	0	0	0	less than 3 years old	1.91667	29.8333	18 to less than 35	less than 6 yrs
404	4046	Cairo	urban	urban governorate	male	6	No Disablity	yes	no	no	no	no	yes	no	no	yes	no	The child is not transeferred for suspected delay	Above intermediate	No Apaprent Disability	A	1			Wife of HH head	Does not work does not look for work	31.1	university	HH Head	18 to less than 35	aparent disability	C	0	High	0	0	0	0	0	0	0	6-12 years old	10.8333	41.9167	40 +	6+yrs
405	4053	Cairo	urban	urban governorate	male	4	No Disablity	#NULL!	no	no	no	no	yes	no	no	no	no	The child is not transeferred for suspected delay	university	No Apaprent Disability	A	2			Wife of HH head	work (paid-unpaid-his own-employer)	26.8	post grduate	HH Head	18 to less than 35	no apparent disability	A	0	High	0	0	0	0	0	0	0	3 to less than 6 years	5.25	32.0833	18 to less than 35	less than 6 yrs
405	4054	Cairo	urban	urban governorate	male	4	No Disablity	#NULL!	no	no	no	no	no	no	no	no	no	The child is not transeferred for suspected delay	university	No Apaprent Disability	A	2			Wife of HH head	work (paid-unpaid-his own-employer)	29	post grduate	HH Head	18 to less than 35	no apparent disability	A	0	High	0	0	0	0	0	0	0	3 to less than 6 years	3.08333	32.0833	18 to less than 35	less than 6 yrs
406	4063	Cairo	urban	urban governorate	female	3	No Disablity	yes	no	yes	no	no	no	no	yes	no	no	The child is transferred for suspected delay	university	No Apaprent Disability	A	1			HH Head	Does not work does not look for work	23.3	the child has no father in the HH	the child has no mother is not in the HH	18 to less than 35	99	#N/A	0	High	0	0	0	0	0	0	1	6-12 years old	7.58333	30.8333	18 to less than 35	6+yrs
407	4075	Cairo	urban	urban governorate	female	6	No Disablity	yes	no	no	no	no	no	no	no	no	no	The child is not transeferred for suspected delay	High School and technical	No Apaprent Disability	A	2			Wife of HH head	Does not work does not look for work	38.8	High School and technical	HH Head	35 to less than 40	no apparent disability	A	0	High	0	0	0	0	0	0	0	6-12 years old	11.1667	49.9167	40 +	6+yrs
407	4076	Cairo	urban	urban governorate	female	6	No Disablity	yes	no	no	no	no	no	no	no	no	no	The child is not transeferred for suspected delay	High School and technical	No Apaprent Disability	A	2			Wife of HH head	Does not work does not look for work	41.3	High School and technical	HH Head	40 +	no apparent disability	A	0	High	0	0	0	0	0	0	0	6-12 years old	8.58333	49.9167	40 +	6+yrs
408	4086	Cairo	urban	urban governorate	male	6	No Disablity	#NULL!	no	no	no	no	yes	no	no	no	no	The child is not transeferred for suspected delay	university	No Apaprent Disability	A	1			Wife of HH head	work (paid-unpaid-his own-employer)	33.7	university	HH Head	18 to less than 35	no apparent disability	A	0	High	0	0	0	0	0	0	0	3 to less than 6 years	5.5	39.1667	35 to less than 40	less than 6 yrs
409	4094	Cairo	urban	urban governorate	female	7	No Disablity	yes	no	no	no	no	no	no	no	no	no	The child is not transeferred for suspected delay	High School and technical	No Apaprent Disability	A	4			Wife of HH head	Does not work does not look for work	21.3	High School and technical	HH Head	18 to less than 35	no apparent disability	A	0	High	0	0	0	0	0	0	0	6-12 years old	10.8333	32.0833	18 to less than 35	6+yrs
409	4095	Cairo	urban	urban governorate	female	7	No Disablity	yes	no	no	no	no	no	no	no	no	no	The child is not transeferred for suspected delay	High School and technical	No Apaprent Disability	A	4			Wife of HH head	Does not work does not look for work	23.8	High School and technical	HH Head	18 to less than 35	no apparent disability	A	0	High	0	0	0	0	0	0	0	6-12 years old	8.25	32.0833	18 to less than 35	6+yrs
409	4096	Cairo	urban	urban governorate	female	7	No Disablity	#NULL!	no	no	no	no	no	no	no	no	no	The child is not transeferred for suspected delay	High School and technical	No Apaprent Disability	A	4			Wife of HH head	Does not work does not look for work	26.2	High School and technical	HH Head	18 to less than 35	no apparent disability	A	0	High	0	0	0	0	0	0	0	3 to less than 6 years	5.91667	32.0833	18 to less than 35	less than 6 yrs
409	4097	Cairo	urban	urban governorate	female	7	No Disablity	#NULL!	no	no	no	no	no	no	no	no	no	The child is not transeferred for suspected delay	High School and technical	No Apaprent Disability	A	4			Wife of HH head	Does not work does not look for work	30.7	High School and technical	HH Head	18 to less than 35	no apparent disability	A	0	High	0	0	0	0	0	0	0	less than 3 years old	1.41667	32.0833	18 to less than 35	less than 6 yrs
410	4107	Cairo	urban	urban governorate	female	9	No Disablity	yes	no	no	no	no	yes	no	no	yes	no	The child is not transeferred for suspected delay	High School and technical	No Apaprent Disability	A	3	1	2	Wife of HH head	Does not work does not look for work	25.5	High School and technical	HH Head	18 to less than 35	no apparent disability	A	0	High	0	0	0	0	0	0	0	6-12 years old	9.33333	34.8333	18 to less than 35	6+yrs
410	4108	Cairo	urban	urban governorate	male	9	No Disablity	yes	no	no	no	no	yes	no	no	yes	no	The child is not transeferred for suspected delay	High School and technical	No Apaprent Disability	A	3	1	2	Wife of HH head	Does not work does not look for work	25.5	High School and technical	HH Head	18 to less than 35	no apparent disability	A	0	High	0	0	0	0	0	0	0	6-12 years old	9.33333	34.8333	18 to less than 35	6+yrs
410	4109	Cairo	urban	urban governorate	male	9	No Disablity	#NULL!	no	no	no	no	yes	no	no	yes	no	The child is not transeferred for suspected delay	High School and technical	No Apaprent Disability	A	3			Wife of HH head	Does not work does not look for work	30.8	High School and technical	HH Head	18 to less than 35	no apparent disability	A	0	High	0	0	0	0	0	0	0	3 to less than 6 years	4.08333	34.8333	18 to less than 35	less than 6 yrs
411	4113	Cairo	urban	urban governorate	male	4	No Disablity	#NULL!	no	no	no	no	no	no	no	no	no	The child is not transeferred for suspected delay	Illeterate	No Apaprent Disability	A	2			Wife of HH head	Does not work does not look for work	15.6	High School and technical	HH Head	15 to less than 18	no apparent disability	A	0	High	0	0	0	0	0	0	0	3 to less than 6 years	3.16667	18.75	18 to less than 35	less than 6 yrs
411	4114	Cairo	urban	urban governorate	male	4	No Disablity	#NULL!	no	no	no	no	no	no	no	no	no	The child is not transeferred for suspected delay	Illeterate	No Apaprent Disability	A	2			Wife of HH head	Does not work does not look for work	16	High School and technical	HH Head	15 to less than 18	no apparent disability	A	0	High	0	0	0	0	0	0	0	less than 3 years old	2.75	18.75	18 to less than 35	less than 6 yrs
412	4123	Cairo	urban	urban governorate	female	3	No Disablity	#NULL!	no	no	no	no	no	no	no	no	no	The child is not transeferred for suspected delay	Illeterate	No Apaprent Disability	A	1			Wife of HH head	Does not work does not look for work	17.8	High School and technical	HH Head	15 to less than 18	no apparent disability	A	0	High	0	0	0	0	0	0	0	less than 3 years old	1.66667	19.4167	18 to less than 35	less than 6 yrs
413	4135	Cairo	urban	urban governorate	female	5	No Disablity	yes	no	no	no	no	yes	no	no	yes	no	The child is not transeferred for suspected delay	High School and technical	No Apaprent Disability	A	1			Wife of HH head	Does not work does not look for work	28.7	High School and technical	HH Head	18 to less than 35	no apparent disability	A	0	High	0	0	0	0	0	0	0	6-12 years old	11.5833	40.25	40 +	6+yrs
414	4146	Cairo	urban	urban governorate	female	6	No Disablity	yes	no	yes	no	no	yes	no	no	no	no	The child is not transeferred for suspected delay	High School and technical	No Apaprent Disability	A	1			Wife of HH head	Does not work does not look for work	39.8	Prep	HH Head	35 to less than 40	no apparent disability	A	0	High	0	0	0	0	0	0	0	6-12 years old	9.41667	49.1667	40 +	6+yrs
415	4157	Cairo	urban	urban governorate	female	10	No Disablity	yes	no	no	no	no	yes	no	no	no	no	The child is not transeferred for suspected delay	Primary	No Apaprent Disability	A	4			Wife of HH head	Does not work does not look for work	32.9	High School and technical	HH Head	18 to less than 35	no apparent disability	A	0	High	0	0	0	0	0	0	0	6-12 years old	10.9167	43.8333	40 +	6+yrs
415	4158	Cairo	urban	urban governorate	male	10	No Disablity	yes	no	no	no	no	no	no	no	no	no	The child is not transeferred for suspected delay	Primary	No Apaprent Disability	A	4			Wife of HH head	Does not work does not look for work	35.7	High School and technical	HH Head	35 to less than 40	no apparent disability	A	0	High	0	0	0	0	0	0	0	6-12 years old	8.16667	43.8333	40 +	6+yrs
415	4159	Cairo	urban	urban governorate	male	10	No Disablity	yes	no	no	no	no	no	no	no	no	no	The child is not transeferred for suspected delay	Primary	No Apaprent Disability	A	4			Wife of HH head	Does not work does not look for work	36.7	High School and technical	HH Head	35 to less than 40	no apparent disability	A	0	High	0	0	0	0	0	0	0	6-12 years old	7.16667	43.8333	40 +	6+yrs
415	41510	Cairo	urban	urban governorate	female	10	No Disablity	#NULL!	no	no	no	no	no	no	no	no	no	The child is not transeferred for suspected delay	Primary	No Apaprent Disability	A	4			Wife of HH head	Does not work does not look for work	38.2	High School and technical	HH Head	35 to less than 40	no apparent disability	A	0	High	0	0	0	0	0	0	0	3 to less than 6 years	5.66667	43.8333	40 +	less than 6 yrs
416	4165	Cairo	urban	urban governorate	male	6	No Disablity	#NULL!	no	no	no	no	yes	no	no	no	no	The child is transferred for suspected delay	High School and technical	No Apaprent Disability	A	3			Wife of HH head	Does not work does not look for work	34.2	High School and technical	HH Head	18 to less than 35	no apparent disability	A	yes	High	0	0	0	0	0	0	0	3 to less than 6 years	5.91667	40.0833	40 +	less than 6 yrs
416	4164	Cairo	urban	urban governorate	male	6	No Disablity	yes	no	no	no	no	yes	no	no	no	no	The child is not transeferred for suspected delay	High School and technical	No Apaprent Disability	A	3			Wife of HH head	Does not work does not look for work	29.4	High School and technical	HH Head	18 to less than 35	no apparent disability	A	0	High	0	0	0	0	0	0	0	6-12 years old	10.6667	40.0833	40 +	6+yrs
416	4166	Cairo	urban	urban governorate	male	6	No Disablity	#NULL!	no	no	no	no	yes	no	no	no	no	The child is not transeferred for suspected delay	High School and technical	No Apaprent Disability	A	3			Wife of HH head	Does not work does not look for work	38.3	High School and technical	HH Head	35 to less than 40	no apparent disability	A	0	High	0	0	0	0	0	0	0	less than 3 years old	1.83333	40.0833	40 +	less than 6 yrs
417	4174	Cairo	urban	urban governorate	male	5	No Disablity	yes	no	no	no	no	yes	no	no	no	no	The child is not transeferred for suspected delay	Read and write	No Apaprent Disability	A	2			Wife of HH head	Does not work does not look for work	19.7	Illeterate	HH Head	18 to less than 35	aparent disability	C	0	High	0	0	0	0	0	0	0	6-12 years old	11.4167	31.0833	18 to less than 35	6+yrs
417	4175	Cairo	urban	urban governorate	female	5	No Disablity	#NULL!	no	no	no	no	yes	no	no	no	no	The child is not transeferred for suspected delay	Read and write	No Apaprent Disability	A	2			Wife of HH head	Does not work does not look for work	25.2	Illeterate	HH Head	18 to less than 35	aparent disability	C	0	High	0	0	0	0	0	0	0	3 to less than 6 years	5.91667	31.0833	18 to less than 35	less than 6 yrs
418	4183	Cairo	urban	urban governorate	female	5	No Disablity	yes	no	no	no	no	no	no	no	no	no	The child is not transeferred for suspected delay	Illeterate	No Apaprent Disability	A	3			Wife of HH head	Does not work does not look for work	21	Illeterate	HH Head	18 to less than 35	no apparent disability	A	0	High	0	0	0	0	0	0	0	6-12 years old	6.16667	27.1667	18 to less than 35	6+yrs
418	4184	Cairo	urban	urban governorate	male	5	No Disablity	#NULL!	no	no	no	no	no	no	no	no	no	The child is not transeferred for suspected delay	Illeterate	No Apaprent Disability	A	3			Wife of HH head	Does not work does not look for work	23.7	Illeterate	HH Head	18 to less than 35	no apparent disability	A	0	High	0	0	0	0	0	0	0	3 to less than 6 years	3.5	27.1667	18 to less than 35	less than 6 yrs
418	4185	Cairo	urban	urban governorate	male	5	No Disablity	#NULL!	no	no	no	no	no	no	no	no	no	The child is not transeferred for suspected delay	Illeterate	No Apaprent Disability	A	3			Wife of HH head	Does not work does not look for work	24.8	Illeterate	HH Head	18 to less than 35	no apparent disability	A	0	High	0	0	0	0	0	0	0	less than 3 years old	2.33333	27.1667	18 to less than 35	less than 6 yrs
419	4193	Cairo	urban	urban governorate	male	5	No Disablity	yes	no	no	no	no	no	no	no	no	no	The child is not transeferred for suspected delay	Illeterate	No Apaprent Disability	A	3			Wife of HH head	Does not work does not look for work	21.9	High School and technical	HH Head	18 to less than 35	no apparent disability	A	0	High	0	0	0	0	0	0	0	6-12 years old	10.25	32.1667	18 to less than 35	6+yrs
419	4194	Cairo	urban	urban governorate	male	5	No Disablity	yes	no	no	no	no	yes	no	yes	no	no	The child is transferred for suspected delay	Illeterate	No Apaprent Disability	A	3			Wife of HH head	Does not work does not look for work	24.3	High School and technical	HH Head	18 to less than 35	no apparent disability	A	0	High	0	0	1	0	0	0	1	6-12 years old	7.83333	32.1667	18 to less than 35	6+yrs
419	4195	Cairo	urban	urban governorate	female	5	No Disablity	#NULL!	no	no	no	no	no	no	no	no	no	The child is not transeferred for suspected delay	Illeterate	No Apaprent Disability	A	3			Wife of HH head	Does not work does not look for work	28.5	High School and technical	HH Head	18 to less than 35	no apparent disability	A	0	High	0	0	0	0	0	0	0	3 to less than 6 years	3.66667	32.1667	18 to less than 35	less than 6 yrs
420	4203	Cairo	urban	urban governorate	male	4	No Disablity	#NULL!	no	no	no	no	no	no	no	no	no	The child is not transeferred for suspected delay	Above intermediate	No Apaprent Disability	A	2			Wife of HH head	Does not work does not look for work	21.6	Illeterate	HH Head	18 to less than 35	no apparent disability	A	0	High	0	0	0	0	0	0	0	3 to less than 6 years	5.33333	26.9167	18 to less than 35	less than 6 yrs
420	4204	Cairo	urban	urban governorate	male	4	No Disablity	#NULL!	no	no	no	no	no	no	no	no	no	The child is not transeferred for suspected delay	Above intermediate	No Apaprent Disability	A	2			Wife of HH head	Does not work does not look for work	23.7	Illeterate	HH Head	18 to less than 35	no apparent disability	A	0	High	0	0	0	0	0	0	0	3 to less than 6 years	3.25	26.9167	18 to less than 35	less than 6 yrs
421	4213	Cairo	urban	urban governorate	female	7	No Disablity	yes	no	no	no	yes	yes	no	no	no	no	The child is not transeferred for suspected delay	university	No Apaprent Disability	A	5			Wife of HH head	Does not work does not look for work	18.7	Read and write	HH Head	18 to less than 35	no apparent disability	A	0	High	0	0	0	0	0	0	0	6-12 years old	9.5	28.1667	18 to less than 35	6+yrs
421	4214	Cairo	urban	urban governorate	male	7	No Disablity	yes	no	no	no	yes	yes	no	no	no	no	The child is not transeferred for suspected delay	university	No Apaprent Disability	A	5			Wife of HH head	Does not work does not look for work	20.1	Read and write	HH Head	18 to less than 35	no apparent disability	A	0	High	0	0	0	0	0	0	0	6-12 years old	8.08333	28.1667	18 to less than 35	6+yrs
421	4215	Cairo	urban	urban governorate	female	7	No Disablity	yes	no	no	yes	yes	yes	no	no	no	no	The child is not transeferred for suspected delay	university	No Apaprent Disability	A	5			Wife of HH head	Does not work does not look for work	20.8	Read and write	HH Head	18 to less than 35	no apparent disability	A	0	High	0	0	0	0	0	0	0	6-12 years old	7.41667	28.1667	18 to less than 35	6+yrs
421	4216	Cairo	urban	urban governorate	female	7	No Disablity	#NULL!	no	no	no	yes	yes	no	no	no	no	The child is not transeferred for suspected delay	university	No Apaprent Disability	A	5			Wife of HH head	Does not work does not look for work	23.3	Read and write	HH Head	18 to less than 35	no apparent disability	A	0	High	0	0	0	0	0	0	0	3 to less than 6 years	4.83333	28.1667	18 to less than 35	less than 6 yrs
421	4217	Cairo	urban	urban governorate	male	7	No Disablity	#NULL!	no	no	no	yes	yes	no	no	no	no	The child is not transeferred for suspected delay	university	No Apaprent Disability	A	5			Wife of HH head	Does not work does not look for work	26.4	Read and write	HH Head	18 to less than 35	no apparent disability	A	0	High	0	0	0	0	0	0	0	less than 3 years old	1.75	28.1667	18 to less than 35	less than 6 yrs
422	4223	Cairo	urban	urban governorate	male	6	No Disablity	yes	no	no	no	no	yes	no	no	no	no	The child is not transeferred for suspected delay	university	No Apaprent Disability	A	4			Wife of HH head	Does not work does not look for work	27.3	university	HH Head	18 to less than 35	aparent disability	C	0	High	0	0	0	0	0	0	0	6-12 years old	10.0833	37.4167	35 to less than 40	6+yrs
422	4224	Cairo	urban	urban governorate	female	6	No Disablity	yes	no	no	no	no	yes	no	no	no	no	The child is not transeferred for suspected delay	university	No Apaprent Disability	A	4			Wife of HH head	Does not work does not look for work	29.3	university	HH Head	18 to less than 35	aparent disability	C	0	High	0	0	0	0	0	0	0	6-12 years old	8.16667	37.4167	35 to less than 40	6+yrs
422	4225	Cairo	urban	urban governorate	female	6	No Disablity	#NULL!	no	yes	no	no	yes	no	no	no	no	The child is not transeferred for suspected delay	university	No Apaprent Disability	A	4			Wife of HH head	Does not work does not look for work	32.4	university	HH Head	18 to less than 35	aparent disability	C	0	High	0	0	0	0	0	0	0	3 to less than 6 years	5	37.4167	35 to less than 40	less than 6 yrs
422	4226	Cairo	urban	urban governorate	female	6	No Disablity	#NULL!	no	no	no	no	yes	no	no	no	no	The child is not transeferred for suspected delay	university	No Apaprent Disability	A	4			Wife of HH head	Does not work does not look for work	34.8	university	HH Head	18 to less than 35	aparent disability	C	0	High	0	0	0	0	0	0	0	less than 3 years old	2.66667	37.4167	35 to less than 40	less than 6 yrs
423	4233	Cairo	urban	urban governorate	male	6	No Disablity	yes	no	no	no	no	yes	no	no	no	no	The child is transferred for suspected delay	Read and write	No Apaprent Disability	A	4			Wife of HH head	Does not work does not look for work	17.5	Read and write	HH Head	15 to less than 18	no apparent disability	A	0	High	0	0	0	0	0	0	0	6-12 years old	7.33333	24.8333	18 to less than 35	6+yrs
423	4234	Cairo	urban	urban governorate	male	6	No Disablity	#NULL!	no	no	no	no	yes	no	no	no	no	The child is not transeferred for suspected delay	Read and write	No Apaprent Disability	A	4			Wife of HH head	Does not work does not look for work	19	Read and write	HH Head	18 to less than 35	no apparent disability	A	0	High	0	0	0	0	0	0	0	3 to less than 6 years	5.83333	24.8333	18 to less than 35	less than 6 yrs
423	4235	Cairo	urban	urban governorate	female	6	No Disablity	#NULL!	no	no	no	no	yes	no	no	no	no	The child is transferred for suspected delay	Read and write	No Apaprent Disability	A	4			Wife of HH head	Does not work does not look for work	21.8	Read and write	HH Head	18 to less than 35	no apparent disability	A	0	High	0	0	1	0	0	0	0	3 to less than 6 years	3.08333	24.8333	18 to less than 35	less than 6 yrs
423	4236	Cairo	urban	urban governorate	male	6	No Disablity	#NULL!	no	no	no	no	yes	no	no	no	no	The child is not transeferred for suspected delay	Read and write	No Apaprent Disability	A	4			Wife of HH head	Does not work does not look for work	23.4	Read and write	HH Head	18 to less than 35	no apparent disability	A	0	High	0	0	0	0	0	0	0	less than 3 years old	1.41667	24.8333	18 to less than 35	less than 6 yrs
424	4243	Cairo	urban	urban governorate	male	4	No Disablity	#NULL!	no	no	no	no	yes	no	no	no	no	The child is not transeferred for suspected delay	Prep	No Apaprent Disability	A	2			Wife of HH head	Does not work does not look for work	18	High School and technical	HH Head	18 to less than 35	no apparent disability	A	0	High	0	0	0	0	0	0	0	3 to less than 6 years	5.83333	23.8333	18 to less than 35	less than 6 yrs
424	4244	Cairo	urban	urban governorate	male	4	No Disablity	#NULL!	no	no	no	no	yes	no	no	no	no	The child is not transeferred for suspected delay	Prep	No Apaprent Disability	A	2			Wife of HH head	Does not work does not look for work	20.8	High School and technical	HH Head	18 to less than 35	no apparent disability	A	0	High	0	0	0	0	0	0	0	3 to less than 6 years	3.08333	23.8333	18 to less than 35	less than 6 yrs
425	4253	Cairo	urban	urban governorate	female	4	No Disablity	#NULL!	no	no	no	no	no	no	no	no	no	The child is not transeferred for suspected delay	High School and technical	No Apaprent Disability	A	2			Wife of HH head	Does not work does not look for work	17.3	High School and technical	HH Head	15 to less than 18	no apparent disability	A	0	High	0	0	0	0	0	0	0	3 to less than 6 years	3.41667	20.75	18 to less than 35	less than 6 yrs
425	4254	Cairo	urban	urban governorate	female	4	No Disablity	#NULL!	no	no	no	no	no	no	no	no	no	The child is not transeferred for suspected delay	High School and technical	No Apaprent Disability	A	2			Wife of HH head	Does not work does not look for work	18.4	High School and technical	HH Head	18 to less than 35	no apparent disability	A	0	High	0	0	0	0	0	0	0	less than 3 years old	2.33333	20.75	18 to less than 35	less than 6 yrs
426	4263	Cairo	urban	urban governorate	male	5	No Disablity	yes	no	no	no	no	no	no	no	no	no	The child is not transeferred for suspected delay	Above intermediate	No Apaprent Disability	A	3			Wife of HH head	Does not work does not look for work	20.3	Above intermediate	HH Head	18 to less than 35	no apparent disability	A	0	High	0	0	0	0	0	0	0	6-12 years old	11.9167	32.25	18 to less than 35	6+yrs
426	4264	Cairo	urban	urban governorate	female	5	No Disablity	yes	no	no	no	no	no	no	no	no	no	The child is not transeferred for suspected delay	Above intermediate	No Apaprent Disability	A	3			Wife of HH head	Does not work does not look for work	25.5	Above intermediate	HH Head	18 to less than 35	no apparent disability	A	0	High	0	0	0	0	0	0	0	6-12 years old	6.75	32.25	18 to less than 35	6+yrs
426	4265	Cairo	urban	urban governorate	female	5	No Disablity	#NULL!	no	no	no	no	yes	no	no	yes	no	The child is not transeferred for suspected delay	Above intermediate	No Apaprent Disability	A	3			Wife of HH head	Does not work does not look for work	26.4	Above intermediate	HH Head	18 to less than 35	no apparent disability	A	0	High	0	0	0	0	0	0	0	3 to less than 6 years	5.83333	32.25	18 to less than 35	less than 6 yrs
427	4273	Cairo	urban	urban governorate	male	6	No Disablity	yes	no	no	no	no	no	no	no	yes	no	The child is not transeferred for suspected delay	university	No Apaprent Disability	A	3			Wife of HH head	Does not work does not look for work	20.7	university	HH Head	18 to less than 35	no apparent disability	A	0	High	0	0	0	0	0	0	0	6-12 years old	8.41667	29.0833	18 to less than 35	6+yrs
427	4274	Cairo	urban	urban governorate	female	6	No Disablity	yes	no	no	no	no	no	no	no	no	no	The child is not transeferred for suspected delay	university	No Apaprent Disability	A	3			Wife of HH head	Does not work does not look for work	22.9	university	HH Head	18 to less than 35	no apparent disability	A	0	High	0	0	0	0	0	0	0	6-12 years old	6.16667	29.0833	18 to less than 35	6+yrs
427	4275	Cairo	urban	urban governorate	male	6	No Disablity	#NULL!	no	no	no	no	no	no	no	no	no	The child is not transeferred for suspected delay	university	No Apaprent Disability	A	3			Wife of HH head	Does not work does not look for work	26.8	university	HH Head	18 to less than 35	no apparent disability	A	0	High	0	0	0	0	0	0	0	less than 3 years old	2.33333	29.0833	18 to less than 35	less than 6 yrs
428	4283	Cairo	urban	urban governorate	male	5	No Disablity	#NULL!	no	no	no	no	no	no	no	no	no	The child is not transeferred for suspected delay	university	No Apaprent Disability	A	2			Wife of HH head	Does not work does not look for work	18.4	university	HH Head	18 to less than 35	no apparent disability	A	0	High	0	0	0	0	0	0	0	3 to less than 6 years	4.5	22.9167	18 to less than 35	less than 6 yrs
428	4284	Cairo	urban	urban governorate	male	5	No Disablity	#NULL!	no	no	no	no	no	no	no	no	no	The child is not transeferred for suspected delay	university	No Apaprent Disability	A	2			Wife of HH head	Does not work does not look for work	20	university	HH Head	18 to less than 35	no apparent disability	A	0	High	0	0	0	0	0	0	0	less than 3 years old	2.91667	22.9167	18 to less than 35	less than 6 yrs
429	4293	Cairo	urban	urban governorate	female	5	No Disablity	yes	no	no	no	no	no	no	no	no	no	The child is not transeferred for suspected delay	Prep	No Apaprent Disability	A	3			Wife of HH head	Does not work does not look for work	17.1	university	HH Head	15 to less than 18	no apparent disability	A	0	High	0	0	0	0	0	0	0	6-12 years old	6	23.0833	18 to less than 35	6+yrs
429	4294	Cairo	urban	urban governorate	female	5	No Disablity	#NULL!	no	no	no	no	no	no	no	no	no	The child is not transeferred for suspected delay	Prep	No Apaprent Disability	A	3			Wife of HH head	Does not work does not look for work	18	university	HH Head	18 to less than 35	no apparent disability	A	0	High	0	0	0	0	0	0	0	3 to less than 6 years	5.08333	23.0833	18 to less than 35	less than 6 yrs
429	4295	Cairo	urban	urban governorate	male	5	No Disablity	#NULL!	no	no	no	no	no	no	no	no	no	The child is not transeferred for suspected delay	Prep	No Apaprent Disability	A	3			Wife of HH head	Does not work does not look for work	19.6	university	HH Head	18 to less than 35	no apparent disability	A	0	High	0	0	0	0	0	0	0	3 to less than 6 years	3.5	23.0833	18 to less than 35	less than 6 yrs
430	4303	Cairo	urban	urban governorate	male	5	No Disablity	#NULL!	no	no	no	no	yes	no	no	no	no	The child is not transeferred for suspected delay	university	No Apaprent Disability	A	3			Wife of HH head	Does not work does not look for work	26	High School and technical	HH Head	18 to less than 35	no apparent disability	A	0	High	0	0	0	0	0	0	0	3 to less than 6 years	5.66667	31.6667	18 to less than 35	less than 6 yrs
430	4304	Cairo	urban	urban governorate	male	5	No Disablity	#NULL!	yes	no	no	no	yes	no	no	no	no	The child is not transeferred for suspected delay	university	No Apaprent Disability	A	3	1	2	Wife of HH head	Does not work does not look for work	29.8	High School and technical	HH Head	18 to less than 35	no apparent disability	A	0	High	0	0	0	0	0	0	0	less than 3 years old	1.83333	31.6667	18 to less than 35	less than 6 yrs
430	4305	Cairo	urban	urban governorate	female	5	No Disablity	#NULL!	yes	no	no	no	yes	no	no	no	no	The child is not transeferred for suspected delay	university	No Apaprent Disability	A	3	1	2	Wife of HH head	Does not work does not look for work	29.8	High School and technical	HH Head	18 to less than 35	no apparent disability	A	0	High	0	0	0	0	0	0	0	less than 3 years old	1.83333	31.6667	18 to less than 35	less than 6 yrs
431	4313	Cairo	urban	urban governorate	male	3	No Disablity	#NULL!	no	no	no	no	no	no	no	no	no	The child is not transeferred for suspected delay	4 years istitute	No Apaprent Disability	A	1			Wife of HH head	Does not work does not look for work	22.6	university	HH Head	18 to less than 35	no apparent disability	A	0	High	0	0	0	0	0	0	0	less than 3 years old	2.66667	25.25	18 to less than 35	less than 6 yrs
432	4323	Cairo	urban	urban governorate	female	6	No Disablity	#NULL!	no	no	no	no	no	no	no	no	no	The child is not transeferred for suspected delay	Above intermediate	No Apaprent Disability	A	4			Wife of HH head	Does not work does not look for work	19.5	Illeterate	HH Head	18 to less than 35	no apparent disability	A	0	High	0	0	0	0	0	0	0	3 to less than 6 years	5.58333	25.0833	18 to less than 35	less than 6 yrs
432	4324	Cairo	urban	urban governorate	female	6	No Disablity	#NULL!	no	no	no	no	no	no	no	no	no	The child is not transeferred for suspected delay	Above intermediate	No Apaprent Disability	A	4			Wife of HH head	Does not work does not look for work	21.5	Illeterate	HH Head	18 to less than 35	no apparent disability	A	0	High	0	0	0	0	0	0	0	3 to less than 6 years	3.58333	25.0833	18 to less than 35	less than 6 yrs
432	4325	Cairo	urban	urban governorate	male	6	No Disablity	#NULL!	no	no	no	no	no	no	no	no	no	The child is not transeferred for suspected delay	Above intermediate	No Apaprent Disability	A	4	1	2	Wife of HH head	Does not work does not look for work	22.9	Illeterate	HH Head	18 to less than 35	no apparent disability	A	0	High	0	0	0	0	0	0	0	less than 3 years old	2.16667	25.0833	18 to less than 35	less than 6 yrs
432	4326	Cairo	urban	urban governorate	female	6	No Disablity	#NULL!	no	no	no	no	no	no	no	no	no	The child is not transeferred for suspected delay	Above intermediate	No Apaprent Disability	A	4	1	2	Wife of HH head	Does not work does not look for work	22.9	Illeterate	HH Head	18 to less than 35	no apparent disability	A	0	High	0	0	0	0	0	0	0	less than 3 years old	2.16667	25.0833	18 to less than 35	less than 6 yrs
433	4334	Cairo	urban	urban governorate	male	6	No Disablity	yes	no	yes	no	no	yes	no	no	no	no	The child is not transeferred for suspected delay	Read and write	No Apaprent Disability	A	3			Wife of HH head	Does not work does not look for work	26.1	High School and technical	HH Head	18 to less than 35	no apparent disability	A	0	High	0	0	0	0	0	0	0	6-12 years old	11.8333	37.9167	35 to less than 40	6+yrs
433	4335	Cairo	urban	urban governorate	male	6	No Disablity	yes	no	no	no	no	yes	no	no	no	no	The child is not transeferred for suspected delay	Read and write	No Apaprent Disability	A	3			Wife of HH head	Does not work does not look for work	27.7	High School and technical	HH Head	18 to less than 35	no apparent disability	A	0	High	0	0	0	0	0	0	0	6-12 years old	10.25	37.9167	35 to less than 40	6+yrs
433	4336	Cairo	urban	urban governorate	female	6	No Disablity	#NULL!	no	no	no	no	yes	no	no	no	no	The child is not transeferred for suspected delay	Read and write	No Apaprent Disability	A	3			Wife of HH head	Does not work does not look for work	32.2	High School and technical	HH Head	18 to less than 35	no apparent disability	A	0	High	0	0	0	0	0	0	0	3 to less than 6 years	5.75	37.9167	35 to less than 40	less than 6 yrs
434	4344	Cairo	urban	urban governorate	female	7	No Disablity	yes	no	no	yes	no	yes	no	no	yes	no	The child is not transeferred for suspected delay	High School and technical	No Apaprent Disability	A	2			Wife of HH head	Does not work does not look for work	25.9	university	HH Head	18 to less than 35	no apparent disability	A	0	High	0	0	0	0	0	0	0	6-12 years old	11.4167	37.3333	35 to less than 40	6+yrs
434	4345	Cairo	urban	urban governorate	male	7	No Disablity	yes	no	no	yes	no	yes	no	no	yes	no	The child is not transeferred for suspected delay	High School and technical	No Apaprent Disability	A	2			Wife of HH head	Does not work does not look for work	26.8	university	HH Head	18 to less than 35	no apparent disability	A	0	High	0	0	0	0	0	0	0	6-12 years old	10.5	37.3333	35 to less than 40	6+yrs
435	4353	Cairo	urban	urban governorate	female	4	No Disablity	yes	no	no	no	no	no	no	no	no	no	The child is not transeferred for suspected delay	university	No Apaprent Disability	A	2			Wife of HH head	work (paid-unpaid-his own-employer)	28.2	university	HH Head	18 to less than 35	no apparent disability	A	0	High	0	0	0	0	0	0	0	6-12 years old	10	38.1667	35 to less than 40	6+yrs
435	4354	Cairo	urban	urban governorate	female	4	No Disablity	yes	no	no	no	no	no	no	no	no	no	The child is not transeferred for suspected delay	university	No Apaprent Disability	A	2			Wife of HH head	work (paid-unpaid-his own-employer)	30.2	university	HH Head	18 to less than 35	no apparent disability	A	0	High	0	0	0	0	0	0	0	6-12 years old	8	38.1667	35 to less than 40	6+yrs
436	4363	Cairo	urban	urban governorate	female	6	No Disablity	no	no	no	no	no	no	no	no	no	no	The child is not transeferred for suspected delay	Illeterate	No Apaprent Disability	A	2			Wife of HH head	Does not work does not look for work	18.3	Read and write	HH Head	18 to less than 35	no apparent disability	A	0	High	0	0	0	0	0	0	0	6-12 years old	6	24.3333	18 to less than 35	6+yrs
436	4364	Cairo	urban	urban governorate	male	6	No Disablity	#NULL!	no	no	no	no	no	no	no	no	no	The child is not transeferred for suspected delay	Illeterate	No Apaprent Disability	A	2			Wife of HH head	Does not work does not look for work	18.8	Read and write	HH Head	18 to less than 35	no apparent disability	A	0	High	0	0	0	0	0	0	0	3 to less than 6 years	5.5	24.3333	18 to less than 35	less than 6 yrs
437	4373	Cairo	urban	urban governorate	male	3	No Disablity	#NULL!	no	no	no	no	no	no	no	no	no	The child is not transeferred for suspected delay	Read and write	No Apaprent Disability	A	1			Wife of HH head	Does not work does not look for work	24.9	Read and write	HH Head	18 to less than 35	no apparent disability	A	0	High	0	0	0	0	0	0	0	less than 3 years old	1.75	26.6667	18 to less than 35	less than 6 yrs
438	4383	Cairo	urban	urban governorate	female	4	No Disablity	#NULL!	no	no	no	no	no	no	no	no	no	The child is not transeferred for suspected delay	Illeterate	No Apaprent Disability	A	2			Wife of HH head	Does not work does not look for work	22.1	Illeterate	HH Head	18 to less than 35	no apparent disability	A	0	High	0	0	0	0	0	0	0	3 to less than 6 years	3.25	25.3333	18 to less than 35	less than 6 yrs
438	4384	Cairo	urban	urban governorate	female	4	No Disablity	#NULL!	no	no	no	no	no	no	no	no	no	The child is not transeferred for suspected delay	Illeterate	No Apaprent Disability	A	2			Wife of HH head	Does not work does not look for work	22.9	Illeterate	HH Head	18 to less than 35	no apparent disability	A	0	High	0	0	0	0	0	0	0	less than 3 years old	2.41667	25.3333	18 to less than 35	less than 6 yrs
439	4393	Cairo	urban	urban governorate	female	4	No Disablity	#NULL!	yes	no	no	no	yes	no	no	no	no	The child is not transeferred for suspected delay	Illeterate	No Apaprent Disability	A	2			Wife of HH head	Does not work does not look for work	24.6	Read and write	HH Head	18 to less than 35	no apparent disability	A	0	High	0	0	0	0	0	0	0	3 to less than 6 years	3.16667	27.75	18 to less than 35	less than 6 yrs
439	4394	Cairo	urban	urban governorate	female	4	No Disablity	#NULL!	no	no	no	no	yes	no	no	no	no	The child is not transeferred for suspected delay	Illeterate	No Apaprent Disability	A	2			Wife of HH head	Does not work does not look for work	26.8	Read and write	HH Head	18 to less than 35	no apparent disability	A	0	High	0	0	0	0	0	0	0	less than 3 years old	1	27.75	18 to less than 35	less than 6 yrs
440	4403	Cairo	urban	urban governorate	female	5	No Disablity	#NULL!	no	no	no	no	no	no	no	no	no	The child is not transeferred for suspected delay	Read and write	No Apaprent Disability	A	3	1	2	Wife of HH head	Does not work does not look for work	18.8	university	HH Head	18 to less than 35	no apparent disability	A	0	High	0	0	0	0	0	0	0	3 to less than 6 years	3	21.8333	18 to less than 35	less than 6 yrs
440	4404	Cairo	urban	urban governorate	female	5	No Disablity	#NULL!	no	no	no	no	no	no	no	no	no	The child is not transeferred for suspected delay	Read and write	No Apaprent Disability	A	3	1	2	Wife of HH head	Does not work does not look for work	18.8	university	HH Head	18 to less than 35	no apparent disability	A	0	High	0	0	0	0	0	0	0	3 to less than 6 years	3	21.8333	18 to less than 35	less than 6 yrs
440	4405	Cairo	urban	urban governorate	male	5	No Disablity	#NULL!	no	no	no	no	no	no	no	no	no	The child is not transeferred for suspected delay	Read and write	No Apaprent Disability	A	3			Wife of HH head	Does not work does not look for work	20.2	university	HH Head	18 to less than 35	no apparent disability	A	0	High	0	0	0	0	0	0	0	less than 3 years old	1.66667	21.8333	18 to less than 35	less than 6 yrs
441	4413	Cairo	urban	urban governorate	female	5	No Disablity	yes	no	no	no	no	no	no	no	no	no	The child is not transeferred for suspected delay	Illeterate	Apparent disability	B	3			Wife of HH head	Does not work does not look for work	19.9	Illeterate	HH Head	18 to less than 35	aparent disability	F	0	High	0	0	0	0	0	0	0	6-12 years old	8.75	28.6667	18 to less than 35	6+yrs
441	4414	Cairo	urban	urban governorate	male	5	No Disablity	#NULL!	no	no	no	no	no	no	no	no	no	The child is not transeferred for suspected delay	Illeterate	Apparent disability	B	3			Wife of HH head	Does not work does not look for work	24.3	Illeterate	HH Head	18 to less than 35	aparent disability	F	0	High	0	0	0	0	0	0	0	3 to less than 6 years	4.41667	28.6667	18 to less than 35	less than 6 yrs
441	4415	Cairo	urban	urban governorate	female	5	No Disablity	#NULL!	no	no	no	no	no	no	no	no	no	The child is not transeferred for suspected delay	Illeterate	Apparent disability	B	3			Wife of HH head	Does not work does not look for work	27.3	Illeterate	HH Head	18 to less than 35	aparent disability	F	0	High	0	0	0	0	0	0	0	less than 3 years old	1.41667	28.6667	18 to less than 35	less than 6 yrs
442	4423	Cairo	urban	urban governorate	male	4	No Disablity	#NULL!	no	no	no	no	yes	no	no	no	no	The child is transferred for suspected delay	Illeterate	No Apaprent Disability	A	1			Wife of HH head	Does not work does not look for work	21.4	Illeterate	HH Head	18 to less than 35	no apparent disability	A	0	High	0	0	0	0	0	0	0	less than 3 years old	1.41667	22.8333	18 to less than 35	less than 6 yrs
443	4434	Cairo	urban	urban governorate	female	4	No Disablity	yes	yes	yes	no	yes	no	no	no	yes	no	The child is not transeferred for suspected delay	university	No Apaprent Disability	A	1			Wife of HH head	Does not work does not look for work	30.1	university	HH Head	18 to less than 35	no apparent disability	A	0	High	0	0	0	0	0	0	0	6-12 years old	9.91667	40	40 +	6+yrs
444	4443	Cairo	urban	urban governorate	male	3	No Disablity	#NULL!	no	no	no	no	yes	no	no	no	no	The child is not transeferred for suspected delay	university	No Apaprent Disability	A	1			Wife of HH head	Does not work does not look for work	21.8	university	HH Head	18 to less than 35	no apparent disability	A	0	High	0	0	0	0	0	0	0	less than 3 years old	2.33333	24.0833	18 to less than 35	less than 6 yrs
445	4453	Cairo	urban	urban governorate	female	3	No Disablity	#NULL!	no	yes	no	no	yes	no	no	no	no	The child is not transeferred for suspected delay	university	No Apaprent Disability	A	1			Wife of HH head	work (paid-unpaid-his own-employer)	26.7	university	HH Head	18 to less than 35	no apparent disability	A	0	High	0	0	0	0	0	0	0	3 to less than 6 years	5.75	32.4167	18 to less than 35	less than 6 yrs
446	4463	Cairo	urban	urban governorate	male	3	No Disablity	#NULL!	yes	no	yes	yes	yes	no	no	yes	no	The child is not transeferred for suspected delay	High School and technical	No Apaprent Disability	A	1			Wife of HH head	Does not work does not look for work	40.3	4 years istitute	HH Head	40 +	no apparent disability	A	0	High	0	0	0	0	0	0	0	less than 3 years old	1.91667	42.1667	40 +	less than 6 yrs
447	4475	Cairo	urban	urban governorate	male	5	No Disablity	yes	no	no	no	no	yes	no	no	yes	no	The child is not transeferred for suspected delay	university	No Apaprent Disability	A	1			Wife of HH head	work (paid-unpaid-his own-employer)	36.9	university	HH Head	35 to less than 40	no apparent disability	A	0	High	0	0	0	0	0	0	0	6-12 years old	8.08333	45	40 +	6+yrs
448	4486	Cairo	urban	urban governorate	male	6	No Disablity	yes	no	yes	no	no	yes	no	no	no	no	The child is not transeferred for suspected delay	university	No Apaprent Disability	A	1			Wife of HH head	Does not work does not look for work	38.3	university	HH Head	35 to less than 40	no apparent disability	A	0	High	0	0	0	0	0	0	0	6-12 years old	10.8333	49.1667	40 +	6+yrs
449	4495	Cairo	urban	urban governorate	male	6	No Disablity	yes	no	no	no	no	yes	yes	no	yes	no	The child is not transeferred for suspected delay	High School and technical	No Apaprent Disability	A	2			Wife of HH head	Does not work does not look for work	25.9	High School and technical	HH Head	18 to less than 35	no apparent disability	A	0	High	0	0	0	0	0	0	0	6-12 years old	7.08333	33	18 to less than 35	6+yrs
449	4496	Cairo	urban	urban governorate	female	6	No Disablity	#NULL!	no	no	no	no	yes	no	no	no	no	The child is not transeferred for suspected delay	High School and technical	No Apaprent Disability	A	2			Wife of HH head	Does not work does not look for work	31.3	High School and technical	HH Head	18 to less than 35	no apparent disability	A	0	High	0	0	0	0	0	0	0	less than 3 years old	1.75	33	18 to less than 35	less than 6 yrs
450	4503	Cairo	urban	urban governorate	male	4	No Disablity	yes	no	no	no	no	no	no	no	no	no	The child is transferred for suspected delay	High School and technical	No Apaprent Disability	A	2			Wife of HH head	Does not work does not look for work	22.6	High School and technical	HH Head	18 to less than 35	no apparent disability	A	0	High	0	1	0	1	0	1	0	6-12 years old	8.41667	31	18 to less than 35	6+yrs
450	4504	Cairo	urban	urban governorate	male	4	No Disablity	#NULL!	no	no	no	no	no	no	no	no	no	The child is not transeferred for suspected delay	High School and technical	No Apaprent Disability	A	2			Wife of HH head	Does not work does not look for work	25.3	High School and technical	HH Head	18 to less than 35	no apparent disability	A	0	High	0	0	0	0	0	0	0	3 to less than 6 years	5.66667	31	18 to less than 35	less than 6 yrs
451	4514	Cairo	urban	urban governorate	male	5	No Disablity	yes	no	no	no	no	yes	no	no	yes	no	The child is not transeferred for suspected delay	university	No Apaprent Disability	A	2			Wife of HH head	Does not work does not look for work	26.5	4 years istitute	HH Head	18 to less than 35	no apparent disability	A	0	High	0	0	0	0	0	0	0	6-12 years old	10.5833	37.0833	35 to less than 40	6+yrs
451	4515	Cairo	urban	urban governorate	male	5	No Disablity	#NULL!	no	no	no	yes	yes	no	no	no	no	The child is not transeferred for suspected delay	university	No Apaprent Disability	A	2			Wife of HH head	Does not work does not look for work	33.3	4 years istitute	HH Head	18 to less than 35	no apparent disability	A	0	High	0	0	0	0	0	0	0	3 to less than 6 years	3.83333	37.0833	35 to less than 40	less than 6 yrs
452	4524	Cairo	urban	urban governorate	female	6	No Disablity	yes	no	no	no	no	no	no	no	no	no	The child is not transeferred for suspected delay	High School and technical	No Apaprent Disability	A	3			other relationship type	work (paid-unpaid-his own-employer)	24.8	Illeterate	HH Head	18 to less than 35	no apparent disability	A	0	High	0	0	0	0	0	0	0	6-12 years old	10.25	35.0833	35 to less than 40	6+yrs
452	4525	Cairo	urban	urban governorate	female	6	No Disablity	yes	no	no	no	no	yes	no	no	no	no	The child is not transeferred for suspected delay	High School and technical	No Apaprent Disability	A	3			other relationship type	work (paid-unpaid-his own-employer)	26.7	Illeterate	HH Head	18 to less than 35	no apparent disability	A	0	High	0	0	0	0	0	0	0	6-12 years old	8.41667	35.0833	35 to less than 40	6+yrs
452	4526	Cairo	urban	urban governorate	female	6	No Disablity	#NULL!	no	no	no	no	no	no	no	no	no	The child is not transeferred for suspected delay	High School and technical	No Apaprent Disability	A	3			other relationship type	work (paid-unpaid-his own-employer)	32.5	Illeterate	HH Head	18 to less than 35	no apparent disability	A	0	High	0	0	0	0	0	0	0	less than 3 years old	2.58333	35.0833	35 to less than 40	less than 6 yrs
453	4533	Cairo	urban	urban governorate	male	4	No Disablity	yes	no	no	no	no	no	no	no	no	no	The child is not transeferred for suspected delay	Read and write	No Apaprent Disability	A	2			Wife of HH head	Does not work does not look for work	21.9	Illeterate	HH Head	18 to less than 35	no apparent disability	A	0	High	0	0	0	0	0	0	0	6-12 years old	6.5	28.4167	18 to less than 35	6+yrs
453	4534	Cairo	urban	urban governorate	male	4	No Disablity	#NULL!	no	no	no	no	yes	no	no	no	no	The child is not transeferred for suspected delay	Read and write	No Apaprent Disability	A	2			Wife of HH head	Does not work does not look for work	25.3	Illeterate	HH Head	18 to less than 35	no apparent disability	A	0	High	0	0	0	0	0	0	0	3 to less than 6 years	3.16667	28.4167	18 to less than 35	less than 6 yrs
454	4546	Cairo	urban	urban governorate	male	7	No Disablity	yes	no	no	no	no	no	no	no	no	no	The child is not transeferred for suspected delay	Illeterate	No Apaprent Disability	A	2			Wife of HH head	Does not work does not look for work	29.5	Illeterate	HH Head	18 to less than 35	no apparent disability	A	0	High	0	0	0	0	0	0	0	6-12 years old	6.41667	35.9167	35 to less than 40	6+yrs
454	4547	Cairo	urban	urban governorate	male	7	No Disablity	#NULL!	no	no	no	no	no	no	no	no	no	The child is not transeferred for suspected delay	Illeterate	No Apaprent Disability	A	2			Wife of HH head	Does not work does not look for work	32.7	Illeterate	HH Head	18 to less than 35	no apparent disability	A	0	High	0	0	0	0	0	0	0	3 to less than 6 years	3.25	35.9167	35 to less than 40	less than 6 yrs
455	4556	Cairo	urban	urban governorate	female	6	No Disablity	yes	no	no	no	no	no	no	no	no	no	The child is not transeferred for suspected delay	Illeterate	No Apaprent Disability	A	1			Wife of HH head	Does not work does not look for work	32.8	Illeterate	HH Head	18 to less than 35	no apparent disability	A	0	High	0	0	0	0	0	0	0	6-12 years old	6.08333	38.9167	35 to less than 40	6+yrs
456	4565	Cairo	urban	urban governorate	male	6	No Disablity	yes	no	no	no	no	no	no	no	no	no	The child is not transeferred for suspected delay	Prep	No Apaprent Disability	A	1			Wife of HH head	Does not work does not look for work	28.3	Primary	HH Head	18 to less than 35	no apparent disability	A	0	High	0	0	0	0	0	0	0	6-12 years old	10.5833	38.9167	35 to less than 40	6+yrs
457	4573	Cairo	urban	urban governorate	female	5	No Disablity	no	no	no	no	no	no	no	no	no	no	The child is not transeferred for suspected delay	Illeterate	No Apaprent Disability	A	2			Wife of HH head	Does not work does not look for work	18.3	Illeterate	HH Head	18 to less than 35	no apparent disability	A	0	High	0	0	0	0	0	0	0	6-12 years old	7.58333	25.9167	18 to less than 35	6+yrs
457	4574	Cairo	urban	urban governorate	male	5	No Disablity	#NULL!	no	no	no	no	yes	no	no	no	no	The child is not transeferred for suspected delay	Illeterate	No Apaprent Disability	A	2			Wife of HH head	Does not work does not look for work	24.5	Illeterate	HH Head	18 to less than 35	no apparent disability	A	0	High	0	0	0	0	0	0	0	less than 3 years old	1.41667	25.9167	18 to less than 35	less than 6 yrs
458	4583	Cairo	urban	urban governorate	female	4	No Disablity	yes	no	yes	no	no	no	no	no	no	no	The child is not transeferred for suspected delay	High School and technical	No Apaprent Disability	A	1			Wife of HH head	Does not work does not look for work	18.9	High School and technical	HH Head	18 to less than 35	no apparent disability	A	0	High	0	0	0	0	0	0	0	6-12 years old	6.33333	25.25	18 to less than 35	6+yrs
459	4593	Cairo	urban	urban governorate	female	4	No Disablity	yes	no	no	no	no	no	no	no	no	no	The child is not transeferred for suspected delay	Read and write	No Apaprent Disability	A	2			Wife of HH head	Does not work does not look for work	19.2	Prep	HH Head	18 to less than 35	no apparent disability	A	0	High	0	0	0	0	0	0	0	6-12 years old	6.25	25.4167	18 to less than 35	6+yrs
459	4594	Cairo	urban	urban governorate	male	4	No Disablity	#NULL!	no	yes	no	no	no	no	no	no	no	The child is not transeferred for suspected delay	Read and write	No Apaprent Disability	A	2			Wife of HH head	Does not work does not look for work	20.3	Prep	HH Head	18 to less than 35	no apparent disability	A	0	High	0	0	0	0	0	0	0	3 to less than 6 years	5.16667	25.4167	18 to less than 35	less than 6 yrs
460	4604	Cairo	urban	urban governorate	male	5	Disable	no	no	yes	no	no	yes	no	no	yes	no	The child is transferred for suspected delay	Read and write	No Apaprent Disability	A	2			Wife of HH head	Does not work does not look for work	34	Read and write	HH Head	18 to less than 35	no apparent disability	A	yes	High	1	1	1	1	1	1	0	6-12 years old	9.75	43.75	40 +	6+yrs
460	4605	Cairo	urban	urban governorate	female	5	No Disablity	#NULL!	no	yes	no	no	yes	no	no	no	no	The child is not transeferred for suspected delay	Read and write	No Apaprent Disability	A	2			Wife of HH head	Does not work does not look for work	40.4	Read and write	HH Head	40 +	no apparent disability	A	0	High	0	0	0	0	0	0	0	3 to less than 6 years	3.33333	43.75	40 +	less than 6 yrs
461	4615	Cairo	urban	urban governorate	male	5	No Disablity	yes	no	no	no	no	no	no	no	no	no	The child is not transeferred for suspected delay	the child has no moyther in the house	The child has no mother in the HH	99	1			his/her mother is not in the HH	The child has no mother in the HH	the child has no mother in the HH	the child has no father in the HH	the child has no mother is not in the HH	99	99	#N/A	0	High	0	0	0	0	0	0	0	6-12 years old	11.4167	#NULL!	#NULL!	6+yrs
462	4625	Cairo	urban	urban governorate	male	5	No Disablity	yes	no	no	no	no	no	no	no	no	no	The child is not transeferred for suspected delay	Read and write	No Apaprent Disability	A	1			Wife of HH head	Does not work does not look for work	24.9	Read and write	HH Head	18 to less than 35	no apparent disability	A	0	High	0	0	0	0	0	0	0	6-12 years old	11.3333	36.25	35 to less than 40	6+yrs
463	4636	Cairo	urban	urban governorate	female	7	No Disablity	yes	no	no	no	yes	yes	no	no	no	no	The child is not transeferred for suspected delay	Above intermediate	No Apaprent Disability	A	2	1	2	Wife of HH head	Does not work does not look for work	34.2	Above intermediate	HH Head	18 to less than 35	no apparent disability	A	0	High	0	0	0	0	0	0	0	6-12 years old	10.8333	45	40 +	6+yrs
463	4637	Cairo	urban	urban governorate	male	7	No Disablity	yes	no	no	no	yes	yes	yes	no	no	no	The child is not transeferred for suspected delay	Above intermediate	No Apaprent Disability	A	2	1	2	Wife of HH head	Does not work does not look for work	34.2	Above intermediate	HH Head	18 to less than 35	no apparent disability	A	0	High	0	0	0	0	0	0	0	6-12 years old	10.8333	45	40 +	6+yrs
464	4643	Cairo	urban	urban governorate	male	4	No Disablity	#NULL!	no	yes	no	no	no	no	no	no	no	The child is not transeferred for suspected delay	university	Apparent disability	E	1			Wife of HH head	Does not work does not look for work	22.3	High School and technical	HH Head	18 to less than 35	no apparent disability	A	0	High	0	0	0	0	0	0	0	3 to less than 6 years	3.5	25.75	18 to less than 35	less than 6 yrs
465	4653	Cairo	urban	urban governorate	male	3	No Disablity	#NULL!	no	no	no	no	no	no	no	yes	no	The child is not transeferred for suspected delay	High School and technical	No Apaprent Disability	A	1			Wife of HH head	Does not work does not look for work	22.7	university	HH Head	18 to less than 35	no apparent disability	A	0	High	0	0	0	0	0	0	0	3 to less than 6 years	3.08333	25.75	18 to less than 35	less than 6 yrs
466	4663	Cairo	urban	urban governorate	female	4	No Disablity	#NULL!	no	yes	no	yes	no	no	no	yes	no	The child is not transeferred for suspected delay	Above intermediate	No Apaprent Disability	A	2			Wife of HH head	Does not work does not look for work	19.8	university	HH Head	18 to less than 35	no apparent disability	A	0	High	0	0	0	0	0	0	0	3 to less than 6 years	5.41667	25.1667	18 to less than 35	less than 6 yrs
466	4664	Cairo	urban	urban governorate	male	4	No Disablity	#NULL!	no	yes	no	no	no	no	no	no	no	The child is not transeferred for suspected delay	Above intermediate	No Apaprent Disability	A	2			Wife of HH head	Does not work does not look for work	23.8	university	HH Head	18 to less than 35	no apparent disability	A	0	High	0	0	0	0	0	0	0	less than 3 years old	1.41667	25.1667	18 to less than 35	less than 6 yrs
467	4673	Cairo	urban	urban governorate	female	4	No Disablity	yes	no	no	no	no	no	no	no	no	no	The child is not transeferred for suspected delay	Illeterate	No Apaprent Disability	A	2			Wife of HH head	Does not work does not look for work	29.2	Illeterate	HH Head	18 to less than 35	no apparent disability	A	0	High	0	0	0	0	0	0	0	6-12 years old	8.25	37.4167	35 to less than 40	6+yrs
467	4674	Cairo	urban	urban governorate	female	4	Disable	#NULL!	no	no	no	no	no	no	no	no	no	The child is not transeferred for suspected delay	Illeterate	No Apaprent Disability	A	2			Wife of HH head	Does not work does not look for work	34.9	Illeterate	HH Head	18 to less than 35	no apparent disability	A	0	High	0	0	0	0	0	0	0	less than 3 years old	2.5	37.4167	35 to less than 40	less than 6 yrs
468	4683	Cairo	urban	urban governorate	male	5	No Disablity	yes	no	yes	no	no	yes	no	no	yes	no	The child is not transeferred for suspected delay	High School and technical	No Apaprent Disability	A	3			Wife of HH head	Does not work does not look for work	19.5	High School and technical	HH Head	18 to less than 35	no apparent disability	A	0	High	0	0	0	0	0	0	0	6-12 years old	6.91667	26.4167	18 to less than 35	6+yrs
468	4684	Cairo	urban	urban governorate	male	5	No Disablity	#NULL!	no	yes	no	no	yes	no	no	no	no	The child is not transeferred for suspected delay	High School and technical	No Apaprent Disability	A	3			Wife of HH head	Does not work does not look for work	20.5	High School and technical	HH Head	18 to less than 35	no apparent disability	A	0	High	0	0	0	0	0	0	0	3 to less than 6 years	5.91667	26.4167	18 to less than 35	less than 6 yrs
468	4685	Cairo	urban	urban governorate	male	5	No Disablity	#NULL!	no	yes	no	no	yes	no	no	no	no	The child is not transeferred for suspected delay	High School and technical	No Apaprent Disability	A	3			Wife of HH head	Does not work does not look for work	23	High School and technical	HH Head	18 to less than 35	no apparent disability	A	0	High	0	0	0	0	0	0	0	3 to less than 6 years	3.41667	26.4167	18 to less than 35	less than 6 yrs
469	4694	Cairo	urban	urban governorate	female	5	No Disablity	yes	no	yes	no	no	no	no	no	no	no	The child is not transeferred for suspected delay	High School and technical	No Apaprent Disability	A	1			Wife of HH head	Does not work does not look for work	21.1	High School and technical	HH Head	18 to less than 35	no apparent disability	A	0	High	0	0	0	0	0	0	0	6-12 years old	9.16667	30.25	18 to less than 35	6+yrs
470	4705	Cairo	urban	urban governorate	female	6	No Disablity	yes	no	no	no	no	yes	no	no	yes	no	The child is not transeferred for suspected delay	Above intermediate	No Apaprent Disability	A	2			Wife of HH head	Does not work does not look for work	30.3	High School and technical	HH Head	18 to less than 35	no apparent disability	A	0	High	0	0	0	0	0	0	0	6-12 years old	9.41667	39.6667	35 to less than 40	6+yrs
470	4706	Cairo	urban	urban governorate	female	6	No Disablity	#NULL!	no	no	no	no	yes	no	no	yes	no	The child is not transeferred for suspected delay	Above intermediate	No Apaprent Disability	A	2			Wife of HH head	Does not work does not look for work	36.2	High School and technical	HH Head	35 to less than 40	no apparent disability	A	0	High	0	0	0	0	0	0	0	3 to less than 6 years	3.5	39.6667	35 to less than 40	less than 6 yrs
471	4713	Cairo	urban	urban governorate	female	4	No Disablity	#NULL!	no	no	no	no	no	no	no	no	no	The child is not transeferred for suspected delay	Above intermediate	No Apaprent Disability	A	1			Wife of HH head	Does not work does not look for work	21.8	High School and technical	HH Head	18 to less than 35	no apparent disability	A	0	High	0	0	0	0	0	0	0	less than 3 years old	2.41667	24.25	18 to less than 35	less than 6 yrs
472	4723	Cairo	urban	urban governorate	male	3	No Disablity	#NULL!	no	no	no	no	yes	no	no	no	no	The child is not transeferred for suspected delay	High School and technical	No Apaprent Disability	A	1			Wife of HH head	work (paid-unpaid-his own-employer)	23.9	Primary	HH Head	18 to less than 35	no apparent disability	A	0	High	0	0	0	0	0	0	0	less than 3 years old	2.41667	26.3333	18 to less than 35	less than 6 yrs
473	4733	Cairo	urban	urban governorate	male	5	No Disablity	#NULL!	no	yes	no	no	no	no	no	no	no	The child is not transeferred for suspected delay	High School and technical	No Apaprent Disability	A	2			Wife of HH head	Does not work does not look for work	21.1	High School and technical	HH Head	18 to less than 35	no apparent disability	A	0	High	0	0	0	0	0	0	0	3 to less than 6 years	4.33333	25.4167	18 to less than 35	less than 6 yrs
473	4734	Cairo	urban	urban governorate	male	5	No Disablity	#NULL!	no	yes	no	no	no	no	no	no	no	The child is not transeferred for suspected delay	High School and technical	No Apaprent Disability	A	2			Wife of HH head	Does not work does not look for work	23.3	High School and technical	HH Head	18 to less than 35	no apparent disability	A	0	High	0	0	0	0	0	0	0	less than 3 years old	2.16667	25.4167	18 to less than 35	less than 6 yrs
474	4742	Cairo	urban	urban governorate	male	2	Disable	#NULL!	no	no	no	no	no	no	yes	no	yes	The child is transferred for suspected delay	Above intermediate	No Apaprent Disability	A	1			HH Head	work (paid-unpaid-his own-employer)	24.3	the child has no father in the HH	the child has no mother is not in the HH	18 to less than 35	99	#N/A	yes	High	1	1	1	1	1	1	0	less than 3 years old	1.5	25.8333	18 to less than 35	less than 6 yrs
475	4753	Cairo	urban	urban governorate	male	5	No Disablity	yes	no	no	no	no	no	no	no	no	no	The child is not transeferred for suspected delay	High School and technical	Apparent disability	F	3			Wife of HH head	Does not work does not look for work	21	High School and technical	HH Head	18 to less than 35	no apparent disability	A	0	High	0	0	0	0	0	0	0	6-12 years old	10.0833	31.0833	18 to less than 35	6+yrs
475	4754	Cairo	urban	urban governorate	male	5	No Disablity	yes	no	no	no	no	no	no	no	no	no	The child is transferred for suspected delay	High School and technical	Apparent disability	F	3			Wife of HH head	Does not work does not look for work	24.1	High School and technical	HH Head	18 to less than 35	no apparent disability	A	0	High	0	0	0	0	0	0	0	6-12 years old	7	31.0833	18 to less than 35	6+yrs
475	4755	Cairo	urban	urban governorate	male	5	No Disablity	#NULL!	no	no	no	no	no	no	no	no	no	The child is not transeferred for suspected delay	High School and technical	Apparent disability	F	3			Wife of HH head	Does not work does not look for work	27.2	High School and technical	HH Head	18 to less than 35	no apparent disability	A	0	High	0	0	0	0	0	0	0	3 to less than 6 years	3.91667	31.0833	18 to less than 35	less than 6 yrs
476	4763	Cairo	urban	urban governorate	female	4	No Disablity	yes	no	yes	no	no	yes	no	no	no	no	The child is not transeferred for suspected delay	university	No Apaprent Disability	A	2			Wife of HH head	Does not work does not look for work	23.4	university	HH Head	18 to less than 35	no apparent disability	A	0	High	0	0	0	0	0	0	0	6-12 years old	6.25	29.6667	18 to less than 35	6+yrs
476	4764	Cairo	urban	urban governorate	female	4	No Disablity	#NULL!	no	yes	no	no	no	no	no	no	no	The child is not transeferred for suspected delay	university	No Apaprent Disability	A	2			Wife of HH head	Does not work does not look for work	25.3	university	HH Head	18 to less than 35	no apparent disability	A	0	High	0	0	0	0	0	0	0	3 to less than 6 years	4.41667	29.6667	18 to less than 35	less than 6 yrs
477	4773	Cairo	urban	urban governorate	male	3	No Disablity	#NULL!	no	yes	no	no	yes	no	no	no	no	The child is not transeferred for suspected delay	Above intermediate	No Apaprent Disability	A	1			Wife of HH head	Does not work does not look for work	32.2	Above intermediate	HH Head	18 to less than 35	no apparent disability	A	0	High	0	0	0	0	0	0	0	less than 3 years old	1.08333	33.25	18 to less than 35	less than 6 yrs
478	4789	Cairo	urban	urban governorate	male	9	Disable	yes	no	yes	no	no	no	no	no	no	yes	The child is transferred for suspected delay	High School and technical	No Apaprent Disability	A	2			Wife of HH head	Does not work does not look for work	41.2	Prep	HH Head	40 +	no apparent disability	A	yes	High	0	0	1	0	0	0	0	6-12 years old	6.58333	47.75	40 +	6+yrs
478	4788	Cairo	urban	urban governorate	male	9	No Disablity	yes	no	no	no	yes	no	no	no	no	no	The child is not transeferred for suspected delay	High School and technical	No Apaprent Disability	A	2			Wife of HH head	Does not work does not look for work	36.3	Prep	HH Head	35 to less than 40	no apparent disability	A	0	High	0	0	0	0	0	0	0	6-12 years old	11.4167	47.75	40 +	6+yrs
479	4796	Cairo	urban	urban governorate	male	6	No Disablity	yes	no	yes	no	no	yes	no	no	yes	no	The child is not transeferred for suspected delay	High School and technical	No Apaprent Disability	A	1			Wife of HH head	work (paid-unpaid-his own-employer)	41.4	Read and write	HH Head	40 +	no apparent disability	A	0	High	0	0	0	0	0	0	0	6-12 years old	11.9167	53.3333	40 +	6+yrs
480	4807	Cairo	urban	urban governorate	female	7	No Disablity	#NULL!	no	no	no	no	yes	no	no	no	no	The child is transferred for suspected delay	Read and write	No Apaprent Disability	A	3			Wife of HH head	Does not work does not look for work	31.1	Illeterate	HH Head	18 to less than 35	no apparent disability	A	yes	High	0	0	0	0	0	0	0	3 to less than 6 years	5.25	36.3333	35 to less than 40	less than 6 yrs
480	4805	Cairo	urban	urban governorate	male	7	No Disablity	yes	no	no	no	no	no	no	no	no	no	The child is not transeferred for suspected delay	Read and write	No Apaprent Disability	A	3	1	2	Wife of HH head	Does not work does not look for work	25.8	Illeterate	HH Head	18 to less than 35	no apparent disability	A	0	High	0	0	0	0	0	0	0	6-12 years old	10.5	36.3333	35 to less than 40	6+yrs
480	4806	Cairo	urban	urban governorate	female	7	No Disablity	yes	no	no	no	no	no	no	no	no	no	The child is not transeferred for suspected delay	Read and write	No Apaprent Disability	A	3	1	2	Wife of HH head	Does not work does not look for work	25.8	Illeterate	HH Head	18 to less than 35	no apparent disability	A	0	High	0	0	0	0	0	0	0	6-12 years old	10.5	36.3333	35 to less than 40	6+yrs
481	4813	Cairo	urban	urban governorate	female	4	No Disablity	#NULL!	no	yes	no	no	no	no	no	no	no	The child is not transeferred for suspected delay	university	No Apaprent Disability	A	1			Wife of HH head	Does not work does not look for work	24.3	university	HH Head	18 to less than 35	no apparent disability	A	0	High	0	0	0	0	0	0	0	3 to less than 6 years	3.33333	27.5833	18 to less than 35	less than 6 yrs
482	4823	Cairo	urban	urban governorate	male	6	No Disablity	yes	no	no	no	no	no	no	no	no	no	The child is not transeferred for suspected delay	High School and technical	No Apaprent Disability	A	4			Wife of HH head	Does not work does not look for work	16.3	High School and technical	HH Head	15 to less than 18	no apparent disability	A	0	High	0	0	0	0	0	0	0	6-12 years old	10.0833	26.3333	18 to less than 35	6+yrs
482	4824	Cairo	urban	urban governorate	male	6	No Disablity	yes	no	no	no	no	no	no	no	no	no	The child is not transeferred for suspected delay	High School and technical	No Apaprent Disability	A	4			Wife of HH head	Does not work does not look for work	18.8	High School and technical	HH Head	18 to less than 35	no apparent disability	A	0	High	0	0	0	0	0	0	0	6-12 years old	7.5	26.3333	18 to less than 35	6+yrs
482	4825	Cairo	urban	urban governorate	female	6	No Disablity	#NULL!	no	no	no	no	no	no	no	no	no	The child is not transeferred for suspected delay	High School and technical	No Apaprent Disability	A	4			Wife of HH head	Does not work does not look for work	20.6	High School and technical	HH Head	18 to less than 35	no apparent disability	A	0	High	0	0	0	0	0	0	0	3 to less than 6 years	5.75	26.3333	18 to less than 35	less than 6 yrs
482	4826	Cairo	urban	urban governorate	male	6	No Disablity	#NULL!	no	no	no	no	no	no	no	no	no	The child is not transeferred for suspected delay	High School and technical	No Apaprent Disability	A	4			Wife of HH head	Does not work does not look for work	22.8	High School and technical	HH Head	18 to less than 35	no apparent disability	A	0	High	0	0	0	0	0	0	0	3 to less than 6 years	3.5	26.3333	18 to less than 35	less than 6 yrs
483	4835	Cairo	urban	urban governorate	female	6	No Disablity	yes	no	yes	no	no	no	no	no	no	no	The child is not transeferred for suspected delay	university	No Apaprent Disability	A	2			Wife of HH head	Does not work does not look for work	28.7	university	HH Head	18 to less than 35	no apparent disability	A	0	High	0	0	0	0	0	0	0	6-12 years old	11.5	40.1667	40 +	6+yrs
483	4836	Cairo	urban	urban governorate	female	6	No Disablity	#NULL!	no	yes	no	no	no	no	no	no	no	The child is not transeferred for suspected delay	university	No Apaprent Disability	A	2			Wife of HH head	Does not work does not look for work	34.8	university	HH Head	18 to less than 35	no apparent disability	A	0	High	0	0	0	0	0	0	0	3 to less than 6 years	5.41667	40.1667	40 +	less than 6 yrs
484	4844	Cairo	urban	urban governorate	female	5	No Disablity	yes	no	no	no	no	no	no	no	no	no	The child is not transeferred for suspected delay	High School and technical	No Apaprent Disability	A	2			Wife of HH head	Does not work does not look for work	21.3	High School and technical	HH Head	18 to less than 35	no apparent disability	A	0	High	0	0	0	0	0	0	0	6-12 years old	11.5	32.8333	18 to less than 35	6+yrs
484	4845	Cairo	urban	urban governorate	female	5	No Disablity	#NULL!	no	no	no	no	no	yes	no	no	no	The child is transferred for suspected delay	High School and technical	No Apaprent Disability	A	2			Wife of HH head	Does not work does not look for work	29	High School and technical	HH Head	18 to less than 35	no apparent disability	A	0	High	0	0	0	0	0	0	0	3 to less than 6 years	3.83333	32.8333	18 to less than 35	less than 6 yrs
485	4853	Cairo	urban	urban governorate	male	4	No Disablity	#NULL!	no	no	no	no	no	no	no	no	no	The child is not transeferred for suspected delay	Prep	No Apaprent Disability	A	2			Wife of HH head	Does not work does not look for work	23.1	High School and technical	HH Head	18 to less than 35	no apparent disability	A	0	High	0	0	0	0	0	0	0	3 to less than 6 years	3	26.0833	18 to less than 35	less than 6 yrs
485	4854	Cairo	urban	urban governorate	male	4	No Disablity	#NULL!	no	no	no	no	yes	no	no	yes	no	The child is not transeferred for suspected delay	Prep	No Apaprent Disability	A	2			Wife of HH head	Does not work does not look for work	24.7	High School and technical	HH Head	18 to less than 35	no apparent disability	A	0	High	0	0	0	0	0	0	0	less than 3 years old	1.41667	26.0833	18 to less than 35	less than 6 yrs
486	4863	Cairo	urban	urban governorate	male	3	No Disablity	#NULL!	no	yes	no	no	no	no	no	no	no	The child is not transeferred for suspected delay	university	No Apaprent Disability	A	1			Wife of HH head	Does not work does not look for work	22.8	post grduate	HH Head	18 to less than 35	no apparent disability	A	0	High	0	0	0	0	0	0	0	less than 3 years old	2.5	25.25	18 to less than 35	less than 6 yrs
487	4873	Cairo	urban	urban governorate	female	3	No Disablity	yes	no	no	no	no	no	no	no	no	no	The child is not transeferred for suspected delay	Illeterate	No Apaprent Disability	A	1			Wife of HH head	Does not work does not look for work	13.4	Illeterate	HH Head	less than 15	no apparent disability	A	0	High	0	0	0	0	0	0	0	6-12 years old	11.9167	25.3333	18 to less than 35	6+yrs
488	4885	Cairo	urban	urban governorate	female	5	No Disablity	yes	no	yes	no	no	yes	no	no	no	no	The child is not transeferred for suspected delay	Primary	No Apaprent Disability	A	1			Wife of HH head	Does not work does not look for work	35.6	Primary	HH Head	35 to less than 40	no apparent disability	A	0	High	0	0	0	0	0	0	0	6-12 years old	6.66667	42.25	40 +	6+yrs
489	4896	Cairo	urban	urban governorate	male	7	No Disablity	yes	no	yes	no	no	no	no	no	no	no	The child is not transeferred for suspected delay	Above intermediate	No Apaprent Disability	A	2			Wife of HH head	Does not work does not look for work	38.4	High School and technical	HH Head	35 to less than 40	no apparent disability	A	0	High	0	0	0	0	0	0	0	6-12 years old	10	48.4167	40 +	6+yrs
489	4897	Cairo	urban	urban governorate	female	7	No Disablity	yes	no	yes	no	no	no	no	no	no	no	The child is not transeferred for suspected delay	Above intermediate	No Apaprent Disability	A	2			Wife of HH head	Does not work does not look for work	42.2	High School and technical	HH Head	40 +	no apparent disability	A	0	High	0	0	0	0	0	0	0	6-12 years old	6.25	48.4167	40 +	6+yrs
490	4905	Cairo	urban	urban governorate	female	5	No Disablity	yes	no	yes	no	no	no	no	no	no	no	The child is not transeferred for suspected delay	university	No Apaprent Disability	A	1			Wife of HH head	work (paid-unpaid-his own-employer)	41.4	High School and technical	HH Head	40 +	no apparent disability	A	0	High	0	0	0	0	0	0	0	6-12 years old	8.41667	49.8333	40 +	6+yrs
491	4913	Cairo	urban	urban governorate	female	4	No Disablity	yes	no	yes	no	no	no	no	no	no	no	The child is not transeferred for suspected delay	university	No Apaprent Disability	A	2			Wife of HH head	Does not work does not look for work	25.8	university	HH Head	18 to less than 35	no apparent disability	A	0	High	0	0	0	0	0	0	0	6-12 years old	8	33.75	18 to less than 35	6+yrs
491	4914	Cairo	urban	urban governorate	female	4	No Disablity	#NULL!	no	yes	no	no	no	no	no	no	no	The child is not transeferred for suspected delay	university	No Apaprent Disability	A	2			Wife of HH head	Does not work does not look for work	28.6	university	HH Head	18 to less than 35	no apparent disability	A	0	High	0	0	0	0	0	0	0	3 to less than 6 years	5.16667	33.75	18 to less than 35	less than 6 yrs
492	4923	Cairo	urban	urban governorate	female	5	No Disablity	yes	no	no	no	no	no	no	no	no	no	The child is not transeferred for suspected delay	High School and technical	No Apaprent Disability	A	3			Wife of HH head	Does not work does not look for work	24	High School and technical	HH Head	18 to less than 35	no apparent disability	A	0	High	0	0	0	0	0	0	0	6-12 years old	7.16667	31.1667	18 to less than 35	6+yrs
492	4924	Cairo	urban	urban governorate	female	5	No Disablity	yes	no	no	no	no	no	no	no	no	no	The child is not transeferred for suspected delay	High School and technical	No Apaprent Disability	A	3			Wife of HH head	Does not work does not look for work	25.2	High School and technical	HH Head	18 to less than 35	no apparent disability	A	0	High	0	0	0	0	0	0	0	6-12 years old	6	31.1667	18 to less than 35	6+yrs
492	4925	Cairo	urban	urban governorate	female	5	No Disablity	#NULL!	no	no	no	no	no	no	no	no	no	The child is not transeferred for suspected delay	High School and technical	No Apaprent Disability	A	3			Wife of HH head	Does not work does not look for work	29.4	High School and technical	HH Head	18 to less than 35	no apparent disability	A	0	High	0	0	0	0	0	0	0	less than 3 years old	1.75	31.1667	18 to less than 35	less than 6 yrs
493	4936	Cairo	urban	urban governorate	male	6	No Disablity	yes	no	no	no	no	no	no	no	no	no	The child is not transeferred for suspected delay	Prep	No Apaprent Disability	A	1			Wife of HH head	Does not work does not look for work	37.9	High School and technical	HH Head	35 to less than 40	no apparent disability	A	0	High	0	0	0	0	0	0	0	6-12 years old	11.9167	49.8333	40 +	6+yrs
494	4942	Cairo	urban	urban governorate	male	4	No Disablity	#NULL!	no	no	no	yes	yes	no	no	yes	no	The child is transferred for suspected delay	university	No Apaprent Disability	A	1			HH Head	work (paid-unpaid-his own-employer)	27.1	the child has no father in the HH	the child has no mother is not in the HH	18 to less than 35	99	#N/A	0	High	0	1	0	0	0	0	0	3 to less than 6 years	3.25	30.3333	18 to less than 35	less than 6 yrs
495	4953	Cairo	urban	urban governorate	female	5	No Disablity	yes	no	no	no	no	no	no	no	no	no	The child is not transeferred for suspected delay	High School and technical	No Apaprent Disability	A	3			Wife of HH head	Does not work does not look for work	20.7	Read and write	HH Head	18 to less than 35	no apparent disability	A	0	High	0	0	0	0	0	0	0	6-12 years old	11.5	32.1667	18 to less than 35	6+yrs
495	4954	Cairo	urban	urban governorate	female	5	No Disablity	yes	no	yes	no	no	no	no	no	no	no	The child is not transeferred for suspected delay	High School and technical	No Apaprent Disability	A	3			Wife of HH head	Does not work does not look for work	24.8	Read and write	HH Head	18 to less than 35	no apparent disability	A	0	High	0	0	0	0	0	0	0	6-12 years old	7.41667	32.1667	18 to less than 35	6+yrs
495	4955	Cairo	urban	urban governorate	male	5	No Disablity	#NULL!	no	yes	no	no	yes	no	no	yes	no	The child is not transeferred for suspected delay	High School and technical	No Apaprent Disability	A	3			Wife of HH head	Does not work does not look for work	30.7	Read and write	HH Head	18 to less than 35	no apparent disability	A	0	High	0	0	0	0	0	0	0	less than 3 years old	1.5	32.1667	18 to less than 35	less than 6 yrs
496	4963	Cairo	urban	urban governorate	female	4	No Disablity	#NULL!	no	no	no	no	no	no	no	no	no	The child is not transeferred for suspected delay	High School and technical	No Apaprent Disability	A	2			Wife of HH head	Does not work does not look for work	20.5	Above intermediate	HH Head	18 to less than 35	no apparent disability	A	0	High	0	0	0	0	0	0	0	3 to less than 6 years	4.16667	24.6667	18 to less than 35	less than 6 yrs
496	4964	Cairo	urban	urban governorate	male	4	No Disablity	#NULL!	no	no	no	no	no	no	no	no	no	The child is not transeferred for suspected delay	High School and technical	No Apaprent Disability	A	2			Wife of HH head	Does not work does not look for work	23.5	Above intermediate	HH Head	18 to less than 35	no apparent disability	A	0	High	0	0	0	0	0	0	0	less than 3 years old	1.16667	24.6667	18 to less than 35	less than 6 yrs
497	4973	Cairo	urban	urban governorate	male	5	No Disablity	#NULL!	no	no	no	no	no	no	no	no	no	The child is not transeferred for suspected delay	Read and write	No Apaprent Disability	A	1			Wife of HH head	Does not work does not look for work	24.8	Read and write	HH Head	18 to less than 35	no apparent disability	A	0	High	0	0	0	0	0	0	0	3 to less than 6 years	4.41667	29.25	18 to less than 35	less than 6 yrs
498	4983	Cairo	urban	urban governorate	male	5	No Disablity	yes	no	yes	no	no	no	no	no	no	no	The child is not transeferred for suspected delay	Primary	Apparent disability	F	3			Wife of HH head	Does not work does not look for work	23.8	Illeterate	HH Head	18 to less than 35	no apparent disability	A	0	High	0	0	0	0	0	0	0	6-12 years old	11.4167	35.25	35 to less than 40	6+yrs
498	4984	Cairo	urban	urban governorate	female	5	No Disablity	yes	no	no	no	no	no	no	no	no	no	The child is not transeferred for suspected delay	Primary	Apparent disability	F	3			Wife of HH head	Does not work does not look for work	25.8	Illeterate	HH Head	18 to less than 35	no apparent disability	A	0	High	0	0	0	0	0	0	0	6-12 years old	9.5	35.25	35 to less than 40	6+yrs
498	4985	Cairo	urban	urban governorate	female	5	No Disablity	#NULL!	no	yes	no	no	no	no	no	no	no	The child is not transeferred for suspected delay	Primary	Apparent disability	F	3			Wife of HH head	Does not work does not look for work	32.9	Illeterate	HH Head	18 to less than 35	no apparent disability	A	0	High	0	0	0	0	0	0	0	less than 3 years old	2.33333	35.25	35 to less than 40	less than 6 yrs
499	4995	Cairo	urban	urban governorate	female	5	No Disablity	yes	no	no	no	no	no	no	no	no	no	The child is not transeferred for suspected delay	Illeterate	No Apaprent Disability	A	1			Wife of HH head	Does not work does not look for work	34	High School and technical	HH Head	18 to less than 35	no apparent disability	A	0	High	0	0	0	0	0	0	0	6-12 years old	9	43	40 +	6+yrs
500	5004	Cairo	urban	urban governorate	male	7	No Disablity	yes	no	no	no	no	yes	no	no	no	no	The child is not transeferred for suspected delay	Prep	Apparent disability	E	4			Wife of HH head	Does not work does not look for work	23.9	High School and technical	HH Head	18 to less than 35	aparent disability	E	0	High	0	0	0	0	0	0	0	6-12 years old	11.0833	35	35 to less than 40	6+yrs
500	5005	Cairo	urban	urban governorate	female	7	No Disablity	yes	no	no	no	no	yes	no	no	no	no	The child is not transeferred for suspected delay	Prep	Apparent disability	E	4			Wife of HH head	Does not work does not look for work	26.1	High School and technical	HH Head	18 to less than 35	aparent disability	E	0	High	0	0	0	0	0	0	0	6-12 years old	8.91667	35	35 to less than 40	6+yrs
500	5006	Cairo	urban	urban governorate	female	7	No Disablity	#NULL!	no	yes	no	no	yes	no	no	no	no	The child is not transeferred for suspected delay	Prep	Apparent disability	E	4	1	2	Wife of HH head	Does not work does not look for work	32.4	High School and technical	HH Head	18 to less than 35	aparent disability	E	0	High	0	0	0	0	0	0	0	less than 3 years old	2.58333	35	35 to less than 40	less than 6 yrs
500	5007	Cairo	urban	urban governorate	male	7	No Disablity	#NULL!	no	yes	no	no	yes	no	no	no	no	The child is not transeferred for suspected delay	Prep	Apparent disability	E	4	1	2	Wife of HH head	Does not work does not look for work	32.4	High School and technical	HH Head	18 to less than 35	aparent disability	E	0	High	0	0	0	0	0	0	0	less than 3 years old	2.58333	35	35 to less than 40	less than 6 yrs
501	5013	Cairo	urban	urban governorate	male	5	No Disablity	yes	no	no	no	no	no	no	no	no	no	The child is not transeferred for suspected delay	High School and technical	Apparent disability	E	2			Wife of HH head	work (paid-unpaid-his own-employer)	24.1	Prep	HH Head	18 to less than 35	no apparent disability	A	0	High	0	0	0	0	0	0	0	6-12 years old	8.41667	32.5	18 to less than 35	6+yrs
501	5014	Cairo	urban	urban governorate	female	5	No Disablity	#NULL!	no	no	no	no	yes	no	no	no	no	The child is not transeferred for suspected delay	High School and technical	Apparent disability	E	2			Wife of HH head	work (paid-unpaid-his own-employer)	28.2	Prep	HH Head	18 to less than 35	no apparent disability	A	0	High	0	0	0	0	0	0	0	3 to less than 6 years	4.33333	32.5	18 to less than 35	less than 6 yrs
502	5022	Cairo	urban	urban governorate	female	6	No Disablity	#NULL!	no	no	no	no	no	no	no	no	no	The child is not transeferred for suspected delay	university	No Apaprent Disability	A	2			HH Head	Does not work does not look for work	27	the child has no father in the HH	the child has no mother is not in the HH	18 to less than 35	99	#N/A	0	High	0	0	0	0	0	0	0	3 to less than 6 years	4	31	18 to less than 35	less than 6 yrs
502	5023	Cairo	urban	urban governorate	male	6	No Disablity	#NULL!	no	no	no	no	yes	no	no	yes	no	The child is not transeferred for suspected delay	university	No Apaprent Disability	A	2			HH Head	Does not work does not look for work	29.5	the child has no father in the HH	the child has no mother is not in the HH	18 to less than 35	99	#N/A	0	High	0	0	0	0	0	0	0	less than 3 years old	1.5	31	18 to less than 35	less than 6 yrs
503	5032	Cairo	urban	urban governorate	male	4	No Disablity	yes	no	yes	no	no	no	no	no	no	no	The child is not transeferred for suspected delay	High School and technical	No Apaprent Disability	A	2			HH Head	work (paid-unpaid-his own-employer)	17.8	the child has no father in the HH	the child has no mother is not in the HH	15 to less than 18	99	#N/A	0	High	0	0	0	0	0	0	0	6-12 years old	9.75	27.5	18 to less than 35	6+yrs
503	5033	Cairo	urban	urban governorate	male	4	No Disablity	yes	no	yes	no	no	no	no	no	no	no	The child is not transeferred for suspected delay	High School and technical	No Apaprent Disability	A	2			HH Head	work (paid-unpaid-his own-employer)	19.7	the child has no father in the HH	the child has no mother is not in the HH	18 to less than 35	99	#N/A	0	High	0	0	0	0	0	0	0	6-12 years old	7.83333	27.5	18 to less than 35	6+yrs
504	5045	Cairo	urban	urban governorate	male	5	No Disablity	yes	no	yes	no	no	no	no	no	no	no	The child is not transeferred for suspected delay	the child has no moyther in the house	The child has no mother in the HH	99	1			his/her mother is not in the HH	The child has no mother in the HH	the child has no mother in the HH	the child has no father in the HH	the child has no mother is not in the HH	99	99	#N/A	0	High	0	0	0	0	0	0	0	6-12 years old	8.5	#NULL!	#NULL!	6+yrs
505	5056	Cairo	urban	urban governorate	male	6	No Disablity	yes	no	no	no	yes	no	no	no	no	no	The child is not transeferred for suspected delay	High School and technical	No Apaprent Disability	A	1			Wife of HH head	Does not work does not look for work	33.8	High School and technical	HH Head	18 to less than 35	no apparent disability	A	0	High	0	0	0	0	0	0	0	6-12 years old	7.08333	40.8333	40 +	6+yrs
506	5064	Cairo	urban	urban governorate	male	6	No Disablity	yes	no	yes	no	no	yes	no	no	yes	no	The child is not transeferred for suspected delay	High School and technical	No Apaprent Disability	A	3			Wife of HH head	Does not work does not look for work	22.7	university	HH Head	18 to less than 35	no apparent disability	A	0	High	0	0	0	0	0	0	0	6-12 years old	10.0833	32.75	18 to less than 35	6+yrs
506	5065	Cairo	urban	urban governorate	female	6	No Disablity	yes	no	yes	no	no	yes	no	no	yes	no	The child is not transeferred for suspected delay	High School and technical	No Apaprent Disability	A	3			Wife of HH head	Does not work does not look for work	26	university	HH Head	18 to less than 35	no apparent disability	A	0	High	0	0	0	0	0	0	0	6-12 years old	6.75	32.75	18 to less than 35	6+yrs
506	5066	Cairo	urban	urban governorate	male	6	No Disablity	#NULL!	no	yes	no	no	yes	no	no	yes	no	The child is not transeferred for suspected delay	High School and technical	No Apaprent Disability	A	3			Wife of HH head	Does not work does not look for work	31.3	university	HH Head	18 to less than 35	no apparent disability	A	0	High	0	0	0	0	0	0	0	less than 3 years old	1.41667	32.75	18 to less than 35	less than 6 yrs
507	5073	Cairo	urban	urban governorate	female	4	No Disablity	#NULL!	no	no	no	no	yes	yes	yes	yes	yes	The child is not transeferred for suspected delay	Above intermediate	No Apaprent Disability	A	2			Wife of HH head	Does not work does not look for work	25.3	university	HH Head	18 to less than 35	no apparent disability	A	0	High	0	0	0	0	0	0	0	3 to less than 6 years	4.91667	30.25	18 to less than 35	less than 6 yrs
507	5074	Cairo	urban	urban governorate	female	4	No Disablity	#NULL!	no	no	no	no	no	no	no	no	no	The child is not transeferred for suspected delay	Above intermediate	No Apaprent Disability	A	2			Wife of HH head	Does not work does not look for work	27.5	university	HH Head	18 to less than 35	no apparent disability	A	0	High	0	0	0	0	0	0	0	less than 3 years old	2.75	30.25	18 to less than 35	less than 6 yrs
508	5083	Cairo	urban	urban governorate	male	4	No Disablity	#NULL!	no	yes	no	no	no	no	no	no	no	The child is not transeferred for suspected delay	High School and technical	No Apaprent Disability	A	2			Wife of HH head	Does not work does not look for work	26.8	High School and technical	HH Head	18 to less than 35	no apparent disability	A	0	High	0	0	0	0	0	0	0	3 to less than 6 years	3.08333	29.9167	18 to less than 35	less than 6 yrs
508	5084	Cairo	urban	urban governorate	female	4	No Disablity	#NULL!	no	yes	no	no	no	no	no	no	no	The child is not transeferred for suspected delay	High School and technical	No Apaprent Disability	A	2			Wife of HH head	Does not work does not look for work	28	High School and technical	HH Head	18 to less than 35	no apparent disability	A	0	High	0	0	0	0	0	0	0	less than 3 years old	1.91667	29.9167	18 to less than 35	less than 6 yrs
509	5093	Cairo	urban	urban governorate	female	4	No Disablity	#NULL!	no	no	no	no	no	no	no	no	no	The child is not transeferred for suspected delay	university	No Apaprent Disability	A	1			Wife of HH head	Does not work does not look for work	26.4	university	HH Head	18 to less than 35	no apparent disability	A	0	High	0	0	0	0	0	0	0	3 to less than 6 years	3.08333	29.5	18 to less than 35	less than 6 yrs
510	5104	Cairo	urban	urban governorate	male	6	No Disablity	yes	no	no	no	no	no	no	no	no	no	The child is not transeferred for suspected delay	Illeterate	No Apaprent Disability	A	2			Wife of HH head	Does not work does not look for work	20.4	Read and write	HH Head	18 to less than 35	no apparent disability	A	0	High	0	0	0	0	0	0	0	6-12 years old	11.4167	31.8333	18 to less than 35	6+yrs
510	5105	Cairo	urban	urban governorate	male	6	No Disablity	yes	no	no	no	no	yes	no	no	no	no	The child is not transeferred for suspected delay	Illeterate	No Apaprent Disability	A	2			Wife of HH head	Does not work does not look for work	25.7	Read and write	HH Head	18 to less than 35	no apparent disability	A	0	High	0	0	0	0	0	0	0	6-12 years old	6.16667	31.8333	18 to less than 35	6+yrs
511	5113	Cairo	urban	urban governorate	female	4	No Disablity	#NULL!	no	no	no	no	yes	no	no	no	no	The child is transferred for suspected delay	Illeterate	No Apaprent Disability	A	2			Wife of HH head	Does not work does not look for work	15.8	Illeterate	HH Head	15 to less than 18	no apparent disability	A	0	High	0	0	1	0	0	0	0	3 to less than 6 years	3	18.75	18 to less than 35	less than 6 yrs
511	5114	Cairo	urban	urban governorate	male	4	No Disablity	#NULL!	no	no	no	no	yes	no	no	yes	no	The child is not transeferred for suspected delay	Illeterate	No Apaprent Disability	A	2			Wife of HH head	Does not work does not look for work	16.8	Illeterate	HH Head	15 to less than 18	no apparent disability	A	0	High	0	0	0	0	0	0	0	less than 3 years old	1.91667	18.75	18 to less than 35	less than 6 yrs
512	5123	Cairo	urban	urban governorate	male	4	No Disablity	yes	no	no	no	no	no	no	no	no	no	The child is not transeferred for suspected delay	Illeterate	No Apaprent Disability	A	2			Wife of HH head	Does not work does not look for work	19.3	Illeterate	HH Head	18 to less than 35	no apparent disability	A	0	High	0	0	0	0	0	0	0	6-12 years old	6.25	25.5	18 to less than 35	6+yrs
512	5124	Cairo	urban	urban governorate	male	4	No Disablity	#NULL!	no	no	no	no	no	no	no	no	no	The child is not transeferred for suspected delay	Illeterate	No Apaprent Disability	A	2			Wife of HH head	Does not work does not look for work	23.1	Illeterate	HH Head	18 to less than 35	no apparent disability	A	0	High	0	0	0	0	0	0	0	less than 3 years old	2.41667	25.5	18 to less than 35	less than 6 yrs
513	5133	Cairo	urban	urban governorate	female	5	No Disablity	yes	no	no	no	no	yes	no	no	no	no	The child is not transeferred for suspected delay	High School and technical	No Apaprent Disability	A	3			Wife of HH head	Does not work does not look for work	32	university	HH Head	18 to less than 35	no apparent disability	A	0	High	0	0	0	0	0	0	0	6-12 years old	11.5	43.5	40 +	6+yrs
513	5134	Cairo	urban	urban governorate	male	5	No Disablity	yes	no	no	no	no	yes	no	no	no	no	The child is not transeferred for suspected delay	High School and technical	No Apaprent Disability	A	3			Wife of HH head	Does not work does not look for work	33.2	university	HH Head	18 to less than 35	no apparent disability	A	0	High	0	0	0	0	0	0	0	6-12 years old	10.3333	43.5	40 +	6+yrs
513	5135	Cairo	urban	urban governorate	female	5	No Disablity	#NULL!	no	no	no	no	yes	no	no	no	no	The child is not transeferred for suspected delay	High School and technical	No Apaprent Disability	A	3			Wife of HH head	Does not work does not look for work	38.1	university	HH Head	35 to less than 40	no apparent disability	A	0	High	0	0	0	0	0	0	0	3 to less than 6 years	5.41667	43.5	40 +	less than 6 yrs
514	5143	Cairo	urban	urban governorate	female	3	No Disablity	#NULL!	no	no	no	no	no	no	no	no	no	The child is not transeferred for suspected delay	university	No Apaprent Disability	A	1			Wife of HH head	Does not work does not look for work	30.8	university	HH Head	18 to less than 35	no apparent disability	A	0	High	0	0	0	0	0	0	0	less than 3 years old	1.08333	31.9167	18 to less than 35	less than 6 yrs
515	5153	Cairo	urban	urban governorate	female	4	No Disablity	yes	no	no	no	no	no	no	no	no	no	The child is not transeferred for suspected delay	post grduate	No Apaprent Disability	A	2			Wife of HH head	#NULL!	#NULL!	university	HH Head	#NULL!	no apparent disability	A	0	High	0	0	0	0	0	0	0	6-12 years old	11.4167	#NULL!	#NULL!	6+yrs
515	5154	Cairo	urban	urban governorate	female	4	No Disablity	#NULL!	no	no	no	no	no	no	no	no	no	The child is not transeferred for suspected delay	post grduate	No Apaprent Disability	A	2			Wife of HH head	#NULL!	#NULL!	university	HH Head	#NULL!	no apparent disability	A	0	High	0	0	0	0	0	0	0	3 to less than 6 years	5.25	#NULL!	#NULL!	less than 6 yrs
516	5163	Cairo	urban	urban governorate	female	3	No Disablity	yes	no	no	no	no	no	no	no	no	no	The child is not transeferred for suspected delay	Illeterate	No Apaprent Disability	A	1			HH Head	work (paid-unpaid-his own-employer)	37.9	the child has no father in the HH	the child has no mother is not in the HH	35 to less than 40	99	#N/A	0	High	0	0	0	0	0	0	0	6-12 years old	8.83333	46.75	40 +	6+yrs
517	5175	Cairo	urban	urban governorate	female	7	No Disablity	yes	no	no	no	no	no	no	no	no	no	The child is not transeferred for suspected delay	Illeterate	No Apaprent Disability	A	2			Wife of HH head	Does not work does not look for work	26	Illeterate	HH Head	18 to less than 35	no apparent disability	A	0	High	0	0	0	0	0	0	0	6-12 years old	11.8333	37.8333	35 to less than 40	6+yrs
517	5176	Cairo	urban	urban governorate	male	7	No Disablity	yes	no	no	no	no	no	no	no	no	no	The child is not transeferred for suspected delay	Illeterate	No Apaprent Disability	A	2			Wife of HH head	Does not work does not look for work	29	Illeterate	HH Head	18 to less than 35	no apparent disability	A	0	High	0	0	0	0	0	0	0	6-12 years old	8.83333	37.8333	35 to less than 40	6+yrs
518	5183	Cairo	urban	urban governorate	male	5	No Disablity	yes	no	no	no	no	no	no	no	no	no	The child is not transeferred for suspected delay	Above intermediate	No Apaprent Disability	A	3			Wife of HH head	Does not work does not look for work	23.4	university	HH Head	18 to less than 35	no apparent disability	A	0	High	0	0	0	0	0	0	0	6-12 years old	10.4167	33.8333	18 to less than 35	6+yrs
518	5184	Cairo	urban	urban governorate	male	5	No Disablity	yes	no	no	no	no	no	no	no	no	no	The child is not transeferred for suspected delay	Above intermediate	No Apaprent Disability	A	3			Wife of HH head	Does not work does not look for work	24.6	university	HH Head	18 to less than 35	no apparent disability	A	0	High	0	0	0	0	0	0	0	6-12 years old	9.25	33.8333	18 to less than 35	6+yrs
518	5185	Cairo	urban	urban governorate	male	5	No Disablity	#NULL!	no	no	no	no	no	no	no	no	no	The child is not transeferred for suspected delay	Above intermediate	No Apaprent Disability	A	3			Wife of HH head	Does not work does not look for work	29.8	university	HH Head	18 to less than 35	no apparent disability	A	0	High	0	0	0	0	0	0	0	3 to less than 6 years	4.08333	33.8333	18 to less than 35	less than 6 yrs
519	5195	Cairo	urban	urban governorate	male	6	No Disablity	yes	no	no	no	no	no	no	no	no	no	The child is not transeferred for suspected delay	university	No Apaprent Disability	A	1			Wife of HH head	Does not work does not look for work	34.4	Above intermediate	HH Head	18 to less than 35	no apparent disability	A	0	High	0	0	0	0	0	0	0	6-12 years old	9.41667	43.8333	40 +	6+yrs
520	5202	Cairo	urban	urban governorate	female	2	No Disablity	#NULL!	no	no	no	no	yes	no	no	no	no	The child is not transeferred for suspected delay	Prep	No Apaprent Disability	A	1			HH Head	work (paid-unpaid-his own-employer)	17.8	the child has no father in the HH	the child has no mother is not in the HH	15 to less than 18	99	#N/A	0	High	0	0	0	0	0	0	0	less than 3 years old	2.25	20.0833	18 to less than 35	less than 6 yrs
521	5213	Cairo	urban	urban governorate	male	5	No Disablity	yes	no	no	no	no	no	no	no	no	no	The child is not transeferred for suspected delay	Above intermediate	No Apaprent Disability	A	3			Wife of HH head	Does not work does not look for work	25.4	Illeterate	HH Head	18 to less than 35	no apparent disability	A	0	High	0	0	0	0	0	0	0	6-12 years old	6.41667	31.8333	18 to less than 35	6+yrs
521	5214	Cairo	urban	urban governorate	male	5	No Disablity	#NULL!	no	no	no	no	no	no	no	no	no	The child is not transeferred for suspected delay	Above intermediate	No Apaprent Disability	A	3			Wife of HH head	Does not work does not look for work	28.4	Illeterate	HH Head	18 to less than 35	no apparent disability	A	0	High	0	0	0	0	0	0	0	3 to less than 6 years	3.41667	31.8333	18 to less than 35	less than 6 yrs
521	5215	Cairo	urban	urban governorate	female	5	No Disablity	#NULL!	no	no	no	no	no	no	no	no	no	The child is not transeferred for suspected delay	Above intermediate	No Apaprent Disability	A	3			Wife of HH head	Does not work does not look for work	30.8	Illeterate	HH Head	18 to less than 35	no apparent disability	A	0	High	0	0	0	0	0	0	0	less than 3 years old	1	31.8333	18 to less than 35	less than 6 yrs
522	5222	Cairo	urban	urban governorate	male	4	No Disablity	no	no	no	no	no	no	no	no	no	no	The child is transferred for suspected delay	Illeterate	No Apaprent Disability	A	3			HH Head	Does not work does not look for work	29.5	the child has no father in the HH	the child has no mother is not in the HH	18 to less than 35	99	#N/A	0	High	0	0	0	0	0	0	0	6-12 years old	11.3333	40.8333	40 +	6+yrs
522	5223	Cairo	urban	urban governorate	male	4	No Disablity	yes	no	no	no	no	no	no	no	no	no	The child is not transeferred for suspected delay	Illeterate	No Apaprent Disability	A	3			HH Head	Does not work does not look for work	32.1	the child has no father in the HH	the child has no mother is not in the HH	18 to less than 35	99	#N/A	0	High	0	0	0	0	0	0	0	6-12 years old	8.75	40.8333	40 +	6+yrs
522	5224	Cairo	urban	urban governorate	female	4	No Disablity	yes	no	no	no	no	no	no	no	no	no	The child is not transeferred for suspected delay	Illeterate	No Apaprent Disability	A	3			HH Head	Does not work does not look for work	34.4	the child has no father in the HH	the child has no mother is not in the HH	18 to less than 35	99	#N/A	0	High	0	0	0	0	0	0	0	6-12 years old	6.41667	40.8333	40 +	6+yrs
523	5236	Cairo	urban	urban governorate	male	7	No Disablity	yes	yes	no	no	no	yes	no	no	no	no	The child is not transeferred for suspected delay	Read and write	No Apaprent Disability	A	2			Wife of HH head	Does not work does not look for work	31.7	Read and write	HH Head	18 to less than 35	no apparent disability	A	0	High	0	0	0	0	0	0	0	6-12 years old	11.1667	42.8333	40 +	6+yrs
523	5237	Cairo	urban	urban governorate	male	7	No Disablity	yes	no	no	no	yes	yes	no	no	no	no	The child is not transeferred for suspected delay	Read and write	No Apaprent Disability	A	2			Wife of HH head	Does not work does not look for work	36.2	Read and write	HH Head	35 to less than 40	no apparent disability	A	0	High	0	0	0	0	0	0	0	6-12 years old	6.66667	42.8333	40 +	6+yrs
524	5243	Cairo	urban	urban governorate	male	4	No Disablity	#NULL!	no	no	no	no	no	no	no	no	no	The child is not transeferred for suspected delay	Prep	No Apaprent Disability	A	2			Wife of HH head	work (paid-unpaid-his own-employer)	22.1	Illeterate	HH Head	18 to less than 35	no apparent disability	A	0	High	0	0	0	0	0	0	0	3 to less than 6 years	5.41667	27.5	18 to less than 35	less than 6 yrs
524	5244	Cairo	urban	urban governorate	male	4	No Disablity	#NULL!	no	no	no	no	no	no	no	yes	no	The child is not transeferred for suspected delay	Prep	No Apaprent Disability	A	2			Wife of HH head	work (paid-unpaid-his own-employer)	26.3	Illeterate	HH Head	18 to less than 35	no apparent disability	A	0	High	0	0	0	0	0	0	0	less than 3 years old	1.16667	27.5	18 to less than 35	less than 6 yrs
525	5253	Cairo	urban	urban governorate	female	4	No Disablity	#NULL!	no	no	no	no	no	no	no	no	no	The child is not transeferred for suspected delay	Prep	No Apaprent Disability	A	2			Wife of HH head	Does not work does not look for work	21.1	Prep	HH Head	18 to less than 35	no apparent disability	A	0	High	0	0	0	0	0	0	0	3 to less than 6 years	5.08333	26.1667	18 to less than 35	less than 6 yrs
525	5254	Cairo	urban	urban governorate	male	4	No Disablity	#NULL!	no	no	no	no	no	no	no	no	no	The child is not transeferred for suspected delay	Prep	No Apaprent Disability	A	2			Wife of HH head	Does not work does not look for work	22.8	Prep	HH Head	18 to less than 35	no apparent disability	A	0	High	0	0	0	0	0	0	0	3 to less than 6 years	3.33333	26.1667	18 to less than 35	less than 6 yrs
526	5264	Cairo	urban	urban governorate	male	4	No Disablity	#NULL!	no	no	no	no	yes	no	no	no	no	The child is transferred for suspected delay	Illeterate	No Apaprent Disability	A	2			Wife of HH head	Does not work does not look for work	25.4	Illeterate	HH Head	18 to less than 35	no apparent disability	A	yes	High	0	0	1	0	0	0	0	3 to less than 6 years	3.75	29.1667	18 to less than 35	less than 6 yrs
526	5263	Cairo	urban	urban governorate	male	4	No Disablity	yes	no	no	no	no	no	no	no	no	no	The child is not transeferred for suspected delay	Illeterate	No Apaprent Disability	A	2			Wife of HH head	Does not work does not look for work	21.2	Illeterate	HH Head	18 to less than 35	no apparent disability	A	0	High	0	0	0	0	0	0	0	6-12 years old	8	29.1667	18 to less than 35	6+yrs
527	5273	Cairo	urban	urban governorate	male	4	No Disablity	#NULL!	no	no	no	no	no	no	no	no	no	The child is transferred for suspected delay	High School and technical	No Apaprent Disability	A	2			Wife of HH head	work (paid-unpaid-his own-employer)	22.9	Read and write	HH Head	18 to less than 35	no apparent disability	A	yes	High	0	0	0	0	0	0	0	3 to less than 6 years	3.91667	26.8333	18 to less than 35	less than 6 yrs
527	5274	Cairo	urban	urban governorate	male	4	No Disablity	#NULL!	no	no	no	no	no	no	no	no	no	The child is not transeferred for suspected delay	High School and technical	No Apaprent Disability	A	2			Wife of HH head	work (paid-unpaid-his own-employer)	23.5	Read and write	HH Head	18 to less than 35	no apparent disability	A	0	High	0	0	0	0	0	0	0	3 to less than 6 years	3.33333	26.8333	18 to less than 35	less than 6 yrs
528	5284	Cairo	urban	urban governorate	female	4	No Disablity	yes	no	no	no	no	no	no	no	no	no	The child is not transeferred for suspected delay	Read and write	No Apaprent Disability	A	1			HH Head	Does not work does not look for work	28.8	the child has no father in the HH	the child has no mother is not in the HH	18 to less than 35	99	#N/A	0	High	0	0	0	0	0	0	0	6-12 years old	10.0833	38.8333	35 to less than 40	6+yrs
529	5296	Cairo	urban	urban governorate	male	6	No Disablity	#NULL!	no	no	no	no	yes	no	no	yes	no	The child is not transeferred for suspected delay	High School and technical	No Apaprent Disability	A	1			Wife of HH head	Does not work does not look for work	37.3	High School and technical	HH Head	35 to less than 40	no apparent disability	A	0	High	0	0	0	0	0	0	0	3 to less than 6 years	4.41667	41.75	40 +	less than 6 yrs
530	5305	Cairo	urban	urban governorate	female	7	No Disablity	yes	no	no	no	no	no	no	no	no	no	The child is not transeferred for suspected delay	Illeterate	No Apaprent Disability	A	3			Wife of HH head	Does not work does not look for work	26.8	Read and write	HH Head	18 to less than 35	no apparent disability	A	0	High	0	0	0	0	0	0	0	6-12 years old	7	33.8333	18 to less than 35	6+yrs
530	5306	Cairo	urban	urban governorate	female	7	No Disablity	#NULL!	no	no	no	no	no	no	no	no	no	The child is not transeferred for suspected delay	Illeterate	No Apaprent Disability	A	3			Wife of HH head	Does not work does not look for work	29.8	Read and write	HH Head	18 to less than 35	no apparent disability	A	0	High	0	0	0	0	0	0	0	3 to less than 6 years	4	33.8333	18 to less than 35	less than 6 yrs
530	5307	Cairo	urban	urban governorate	female	7	No Disablity	#NULL!	no	no	no	no	no	no	no	yes	no	The child is not transeferred for suspected delay	Illeterate	No Apaprent Disability	A	3			Wife of HH head	Does not work does not look for work	32.5	Read and write	HH Head	18 to less than 35	no apparent disability	A	0	High	0	0	0	0	0	0	0	less than 3 years old	1.33333	33.8333	18 to less than 35	less than 6 yrs
531	5313	Cairo	urban	urban governorate	female	3	No Disablity	#NULL!	no	no	no	no	yes	no	no	no	no	The child is not transeferred for suspected delay	High School and technical	No Apaprent Disability	A	1			Wife of HH head	Does not work does not look for work	20.9	High School and technical	HH Head	18 to less than 35	no apparent disability	A	0	High	0	0	0	0	0	0	0	less than 3 years old	1	21.9167	18 to less than 35	less than 6 yrs
532	5326	Cairo	urban	urban governorate	female	6	No Disablity	yes	yes	no	no	no	no	no	no	no	no	The child is not transeferred for suspected delay	Read and write	No Apaprent Disability	A	1			Wife of HH head	Does not work does not look for work	31.8	Read and write	HH Head	18 to less than 35	no apparent disability	A	0	High	0	0	0	0	0	0	0	6-12 years old	6.66667	38.5	35 to less than 40	6+yrs
533	5333	Cairo	urban	urban governorate	male	3	No Disablity	#NULL!	no	no	no	no	no	no	no	no	no	The child is not transeferred for suspected delay	Read and write	No Apaprent Disability	A	1			Wife of HH head	work (paid-unpaid-his own-employer)	21.4	Read and write	HH Head	18 to less than 35	no apparent disability	A	0	High	0	0	0	0	0	0	0	less than 3 years old	2.41667	23.8333	18 to less than 35	less than 6 yrs
534	5343	Cairo	urban	urban governorate	male	4	No Disablity	#NULL!	no	no	no	no	no	no	no	no	no	The child is not transeferred for suspected delay	Above intermediate	No Apaprent Disability	A	1			Wife of HH head	Does not work does not look for work	25.8	Illeterate	HH Head	18 to less than 35	no apparent disability	A	0	High	0	0	0	0	0	0	0	less than 3 years old	2.08333	27.8333	18 to less than 35	less than 6 yrs
535	5355	Cairo	urban	urban governorate	female	6	No Disablity	yes	no	no	no	no	no	no	no	no	no	The child is not transeferred for suspected delay	Illeterate	No Apaprent Disability	A	2			Wife of HH head	Does not work does not look for work	26	Prep	HH Head	18 to less than 35	no apparent disability	A	0	High	0	0	0	0	0	0	0	6-12 years old	11.8333	37.8333	35 to less than 40	6+yrs
535	5356	Cairo	urban	urban governorate	male	6	No Disablity	#NULL!	no	no	no	no	no	no	yes	no	no	The child is transferred for suspected delay	Illeterate	No Apaprent Disability	A	2			Wife of HH head	Does not work does not look for work	33.9	Prep	HH Head	18 to less than 35	no apparent disability	A	0	High	1	0	0	0	0	0	0	3 to less than 6 years	3.91667	37.8333	35 to less than 40	less than 6 yrs
536	5364	Cairo	urban	urban governorate	male	4	No Disablity	#NULL!	no	no	no	no	no	no	no	no	no	The child is not transeferred for suspected delay	Illeterate	No Apaprent Disability	A	1			Wife of HH head	Does not work does not look for work	41.4	Read and write	HH Head	40 +	no apparent disability	A	0	High	0	0	0	0	0	0	0	3 to less than 6 years	4.41667	45.8333	40 +	less than 6 yrs
537	5373	Cairo	urban	urban governorate	female	6	No Disablity	no	no	no	no	no	no	no	no	no	no	The child is not transeferred for suspected delay	Illeterate	No Apaprent Disability	A	3			Wife of HH head	Does not work does not look for work	22.8	Illeterate	HH Head	18 to less than 35	no apparent disability	A	0	High	0	0	0	0	0	0	0	6-12 years old	7.08333	29.8333	18 to less than 35	6+yrs
537	5374	Cairo	urban	urban governorate	male	6	No Disablity	#NULL!	no	no	no	no	yes	no	no	yes	no	The child is not transeferred for suspected delay	Illeterate	No Apaprent Disability	A	3			Wife of HH head	Does not work does not look for work	25.7	Illeterate	HH Head	18 to less than 35	no apparent disability	A	0	High	0	0	0	0	0	0	0	3 to less than 6 years	4.16667	29.8333	18 to less than 35	less than 6 yrs
537	5375	Cairo	urban	urban governorate	male	6	No Disablity	#NULL!	no	no	no	no	no	no	no	no	no	The child is not transeferred for suspected delay	Illeterate	No Apaprent Disability	A	3			Wife of HH head	Does not work does not look for work	26.5	Illeterate	HH Head	18 to less than 35	no apparent disability	A	0	High	0	0	0	0	0	0	0	3 to less than 6 years	3.33333	29.8333	18 to less than 35	less than 6 yrs
538	5383	Cairo	urban	urban governorate	male	5	No Disablity	yes	no	no	no	no	yes	no	no	no	no	The child is not transeferred for suspected delay	Illeterate	No Apaprent Disability	A	3			Wife of HH head	Does not work does not look for work	18.8	High School and technical	HH Head	18 to less than 35	no apparent disability	A	0	High	0	0	0	0	0	0	0	6-12 years old	10	28.8333	18 to less than 35	6+yrs
538	5384	Cairo	urban	urban governorate	male	5	No Disablity	yes	yes	يصعب التحديد (ي ت	no	no	yes	yes	yes	no	no	The child is transferred for suspected delay	Illeterate	No Apaprent Disability	A	3			Wife of HH head	Does not work does not look for work	21.8	High School and technical	HH Head	18 to less than 35	no apparent disability	A	0	High	0	0	1	0	0	0	0	6-12 years old	7	28.8333	18 to less than 35	6+yrs
538	5385	Cairo	urban	urban governorate	female	5	No Disablity	#NULL!	no	no	no	no	no	no	no	no	no	The child is not transeferred for suspected delay	Illeterate	No Apaprent Disability	A	3			Wife of HH head	Does not work does not look for work	23.6	High School and technical	HH Head	18 to less than 35	no apparent disability	A	0	High	0	0	0	0	0	0	0	3 to less than 6 years	5.25	28.8333	18 to less than 35	less than 6 yrs
539	5396	Cairo	urban	urban governorate	female	7	No Disablity	yes	no	no	no	no	no	no	no	no	no	The child is not transeferred for suspected delay	university	No Apaprent Disability	A	2			Wife of HH head	Does not work does not look for work	33.4	4 years istitute	HH Head	18 to less than 35	no apparent disability	A	0	High	0	0	0	0	0	0	0	6-12 years old	9.83333	43.25	40 +	6+yrs
539	5397	Cairo	urban	urban governorate	male	7	No Disablity	#NULL!	no	yes	no	no	yes	no	no	no	no	The child is not transeferred for suspected delay	university	No Apaprent Disability	A	2			Wife of HH head	Does not work does not look for work	39.9	4 years istitute	HH Head	35 to less than 40	no apparent disability	A	0	High	0	0	0	0	0	0	0	3 to less than 6 years	3.33333	43.25	40 +	less than 6 yrs
540	5404	Cairo	urban	urban governorate	male	6	No Disablity	yes	no	no	no	no	no	no	no	no	no	The child is not transeferred for suspected delay	Primary	No Apaprent Disability	A	3			Wife of HH head	Does not work does not look for work	24.8	Prep	HH Head	18 to less than 35	no apparent disability	A	0	High	0	0	0	0	0	0	0	6-12 years old	11.6667	36.4167	35 to less than 40	6+yrs
540	5405	Cairo	urban	urban governorate	male	6	No Disablity	yes	no	no	no	no	no	no	no	no	no	The child is not transeferred for suspected delay	Primary	No Apaprent Disability	A	3			Wife of HH head	Does not work does not look for work	29.6	Prep	HH Head	18 to less than 35	no apparent disability	A	0	High	0	0	0	0	0	0	0	6-12 years old	6.83333	36.4167	35 to less than 40	6+yrs
540	5406	Cairo	urban	urban governorate	female	6	No Disablity	#NULL!	no	no	no	no	no	no	no	no	no	The child is not transeferred for suspected delay	Primary	No Apaprent Disability	A	3			Wife of HH head	Does not work does not look for work	34	Prep	HH Head	18 to less than 35	no apparent disability	A	0	High	0	0	0	0	0	0	0	less than 3 years old	2.41667	36.4167	35 to less than 40	less than 6 yrs
541	5413	Cairo	urban	urban governorate	female	4	No Disablity	yes	no	yes	no	no	no	no	no	no	no	The child is not transeferred for suspected delay	university	No Apaprent Disability	A	2			Wife of HH head	Does not work does not look for work	29.2	university	HH Head	18 to less than 35	no apparent disability	A	0	High	0	0	0	0	0	0	0	6-12 years old	10.5	39.6667	35 to less than 40	6+yrs
541	5414	Cairo	urban	urban governorate	female	4	No Disablity	yes	no	yes	no	no	no	no	no	no	no	The child is not transeferred for suspected delay	university	No Apaprent Disability	A	2			Wife of HH head	Does not work does not look for work	32.1	university	HH Head	18 to less than 35	no apparent disability	A	0	High	0	0	0	0	0	0	0	6-12 years old	7.58333	39.6667	35 to less than 40	6+yrs
542	5424	Cairo	urban	urban governorate	female	4	No Disablity	yes	no	yes	no	no	no	no	no	no	no	The child is not transeferred for suspected delay	university	No Apaprent Disability	A	1			Wife of HH head	Does not work does not look for work	23.9	university	HH Head	18 to less than 35	no apparent disability	A	0	High	0	0	0	0	0	0	0	6-12 years old	11.0833	35	35 to less than 40	6+yrs
[truncated: 40,629 more rows]

## Sheet: Sheet2
type of apparent disability			A = NO disability, B = hearing, C=Vision, D = mental, E, Movement, Speech
C1	Delayed sitting/walking					1= NOT NORMAL
C2	Poor to limited comprehension/Limited laguage/nonverbal					1= NOT NORMAL
C3	Speech Difficulties					1= NOT NORMAL
[truncated: 4 more rows]
